# Supplementary material for: Crystal structure of poly[μ-acetato-bis­[μ-2-oxo-2-(quinolin-8-yl)ethano­ato]tris­odium]
Source: Acta Crystallogr Sect E Struct Rep Online. 2014 Oct 31;70(Pt 11):m385–6. doi: 10.1107/S1600536814023423 (PMC4257345; doi:10.1107/S1600536814023423)
Supplement: Supplementary file 1 [file e-70-0m385-sup1.cif]

##############################################################################
#                                                                            #
# This CIF contains the data in a paper accepted for publication in          #
# Acta Crystallographica Section E. It conforms to the requirements of       #
# Notes for Authors for Acta Crystallographica Section E, and has been       #
# peer reviewed under the auspices of the IUCr Commission on Journals.       #
#                                                                            #
# Full details of the Crystallographic Information File format               #
# are given in the paper "The Crystallographic Information File (CIF):       #
# a New Standard Archive File for Crystallography" by S. R. Hall, F. H.      #
# Allen and I. D. Brown [Acta Cryst. (1991), A47, 655-685].                  #
#                                                                            #
# The current version of the core CIF dictionary is obtainable from          #
# ftp://ftp.iucr.org/pub/cif_core.dic.                                       #
#                                                                            #
# Software is freely available for graphical display of the structure(s)     #
# in this CIF. For information consult the CIF software page                 #
# http://www.iucr.org/resources/cif/software.                                #
#                                                                            #
# This file may be used for bona fide research purposes within the           #
# scientific community so long as proper attribution is given to the journal # 
# article from which it was obtained.                                        #
#                                                                            #
##############################################################################
data_I
_audit_creation_method
;
Olex2 1.2
(compiled 2014.06.18 svn.r2945 for OlexSys, GUI svn.r4846)
;
_journal_date_recd_electronic     2014-10-06
_journal_date_accepted     2014-10-23
_journal_name_full     'Acta Crystallographica, Section E'
_journal_year     2014
_journal_volume     70
_journal_issue     11
_journal_page_first     m385
_journal_page_last     m386
_journal_paper_category     HM
_journal_paper_doi     10.1107/S1600536814023423
_journal_coeditor_code     PJ2016
_publ_contact_author_name     'Bao Nguyen'
_publ_contact_author_address
;
School of Chemistry
University of Leeds
Woodhouse Lane
Leeds
LS2 9JT
England
;
_publ_contact_author_email     'B.Nguyen@leeds.ac.uk'
_publ_contact_author_fax     ?
_publ_contact_author_phone     '0113 343 0109'
_publ_section_title
;
Crystal structure of
poly[\m-acetato-bis[\m-2-oxo-2-(quinolin-8-yl)ethanoato]trisodium]
;
loop_
    _publ_author_name
    _publ_author_footnote
    _publ_author_address
    'Nicholls, Rachel L.' .
;
School of Chemistry
University of Leeds
Woodhouse Lane
Leeds
LS2 9JT
England
;
    'Pask, Christopher M.' .
;
School of Chemistry
University of Leeds
Woodhouse Lane
Leeds
LS2 9JT
England
;
    'Nguyen, Bao' .
;
School of Chemistry
University of Leeds
Woodhouse Lane
Leeds
LS2 9JT
England
;
_chemical_name_systematic
;
Poly[\m-acetato-bis[\m-2-oxo-2-(quinolin-8-yl)ethanoato]trisodium]
;
_chemical_name_common     ?
_chemical_formula_moiety     'C24 H15 N2 Na3 O8'
_chemical_formula_sum     'C24 H15 N2 Na3 O8'
_chemical_formula_iupac     '[Na3 (C11 H6 N O3)2 (C2 H3 O2)]'
_chemical_formula_weight     528.35
_chemical_melting_point     ?
_space_group_crystal_system     monoclinic
_space_group_name_H-M_alt     'P 21/c'
_space_group_name_Hall     '-P 2ybc'
loop_
    _space_group_symop_id
    _space_group_symop_operation_xyz
    1 'x, y, z'
    2 '-x, y+1/2, -z+1/2'
    3 '-x, -y, -z'
    4 'x, -y-1/2, z-1/2'
_cell_length_a     6.1101(5)
_cell_length_b     22.7075(19)
_cell_length_c     16.1587(12)
_cell_angle_alpha     90.00
_cell_angle_beta     94.626(7)
_cell_angle_gamma     90.00
_cell_volume     2234.6(3)
_cell_formula_units_Z     4
_cell_measurement_reflns_used     1524
_cell_measurement_theta_min     5.4930
_cell_measurement_theta_max     72.3770
_cell_measurement_temperature     120.01(19)
_exptl_crystal_description     needle
_exptl_crystal_colour     colourless
_exptl_crystal_size_max     0.19
_exptl_crystal_size_mid     0.04
_exptl_crystal_size_min     0.03
_exptl_crystal_density_diffrn     1.570
_exptl_crystal_density_meas     ?
_exptl_crystal_density_method     'not measured'
_exptl_crystal_F_000     1080
loop_
    _exptl_crystal_face_index_h
    _exptl_crystal_face_index_k
    _exptl_crystal_face_index_l
    _exptl_crystal_face_perp_dist
    3 2 6 0.0777
    -3 -2 -6 0.0777
    0 -14 2 0.0128
    0 14 -2 0.0128
    1 -6 -9 0.0181
    -1 6 9 0.0181
_exptl_absorpt_coefficient_mu     1.497
_exptl_absorpt_correction_type     analytical
_exptl_absorpt_process_details
;
[CrysAlis PRO (Agilent, 2014), based on expressions derived by Clark &
Reid
(1995)]
;
_exptl_absorpt_correction_T_min     0.887
_exptl_absorpt_correction_T_max     0.971
_exptl_special_details
;
Absorption correction: CrysAlisPro, Agilent Technologies,
Version 1.171.37.33 (release 27-03-2014 CrysAlis171 .NET)
(compiled Mar 27 2014,17:12:48)
Analytical numeric absorption correction using a multifaceted crystal
model based on expressions derived by R.C. Clark & J.S. Reid.
(Clark, R. C. & Reid, J. S. (1995). Acta Cryst. A51, 887-897)
Empirical absorption correction using spherical harmonics,
 implemented in SCALE3 ABSPACK scaling algorithm.
;
_diffrn_ambient_temperature     120.01(19)
_diffrn_radiation_type     CuK\a
_diffrn_radiation_wavelength     1.54184
_diffrn_radiation_monochromator     mirror
_diffrn_measurement_device_type
                                   'Agilent SuperNova (Dual, Cu at zero, Atlas)'
_diffrn_measurement_device     'four-circle diffractometer'
_diffrn_measurement_method     '\w scans'
_diffrn_detector_area_resol_mean     10.6191
_diffrn_reflns_number     7799
_diffrn_reflns_av_R_equivalents     0.0585
_diffrn_reflns_theta_min     3.36
_diffrn_reflns_theta_max     66.59
_diffrn_reflns_theta_full     66.59
_diffrn_measured_fraction_theta_max     1.000
_diffrn_measured_fraction_theta_full     1.000
_diffrn_reflns_limit_h_min     -4
_diffrn_reflns_limit_h_max     7
_diffrn_reflns_limit_k_min     -25
_diffrn_reflns_limit_k_max     26
_diffrn_reflns_limit_l_min     -18
_diffrn_reflns_limit_l_max     19
_diffrn_standards_number     ?
_diffrn_standards_interval_count     ?
_diffrn_standards_interval_time     ?
_diffrn_standards_decay_%     ?
_refine_special_details
;
Refinement of <i>F</i>^2^ against ALL reflections. The weighted <i>R</i>-factor
<i>wR</i> and goodness of fit <i>S</i> are based on <i>F</i>^2^, conventional
<i>R</i>-factors <i>R</i> are based on <i>F</i>, with <i>F</i> set to zero for
negative <i>F</i>^2^. The threshold expression of <i>F</i>^2^ >
\s(<i>F</i>^2^) is used only for calculating <i>R</i>-factors(gt) <i>etc</i>.
and is not relevant to the choice of reflections for refinement.
<i>R</i>-factors based on <i>F</i>^2^ are statistically about twice as large
as those based on <i>F</i>, and <i>R</i>- factors based on ALL data will be
even larger.
;
_reflns_number_total     3943
_reflns_number_gt     2557
_reflns_threshold_expression     I>2sigma(I)
_refine_ls_structure_factor_coef     Fsqd
_refine_ls_matrix_type     full
_refine_ls_R_factor_all     0.0891
_refine_ls_R_factor_gt     0.0498
_refine_ls_wR_factor_gt     0.1088
_refine_ls_wR_factor_ref     0.1303
_refine_ls_goodness_of_fit_ref     0.985
_refine_ls_restrained_S_all     0.985
_refine_ls_number_reflns     3943
_refine_ls_number_parameters     335
_refine_ls_number_restraints     0
_refine_ls_hydrogen_treatment     constr
_refine_ls_weighting_scheme     calc
_refine_ls_weighting_details
         'calc w=1/[\s^2^(Fo^2^)+(0.0475P)^2^+0.0000P] where P=(Fo^2^+2Fc^2^)/3'
_atom_sites_solution_hydrogens     geom
_atom_sites_solution_primary     direct
_atom_sites_solution_secondary     difmap
_refine_ls_shift/su_max     0.000
_refine_ls_shift/su_mean     0.000
_refine_diff_density_max     0.254
_refine_diff_density_min     -0.288
_refine_ls_extinction_method     none
_refine_ls_extinction_coef     ?
loop_
    _atom_type_symbol
    _atom_type_description
    _atom_type_scat_dispersion_real
    _atom_type_scat_dispersion_imag
    _atom_type_scat_source
    'C' 'C' 0.0181 0.0091
                         'International Tables Vol C Tables 4.2.6.8 and 6.1.1.4'
    'H' 'H' 0.0000 0.0000
                         'International Tables Vol C Tables 4.2.6.8 and 6.1.1.4'
    'N' 'N' 0.0311 0.0180
                         'International Tables Vol C Tables 4.2.6.8 and 6.1.1.4'
    'Na' 'Na' 0.1353 0.1239
                         'International Tables Vol C Tables 4.2.6.8 and 6.1.1.4'
    'O' 'O' 0.0492 0.0322
                         'International Tables Vol C Tables 4.2.6.8 and 6.1.1.4'
_computing_data_collection
;
CrysAlis PRO (Agilent, 2014)
;
_computing_cell_refinement
;
CrysAlis PRO (Agilent, 2014)
;
_computing_data_reduction
;
CrysAlis PRO (Agilent, 2014)
;
_computing_structure_solution
;
SHELXS97 (Sheldrick, 2008)
;
_computing_structure_refinement
;
SHELXL97 (Sheldrick, 2008)
;
_computing_molecular_graphics
;
OLEX2 (Dolomanov <i>et al.</i>,  2009)
;
_computing_publication_material
;
publCIF (Westrip, 2010)
;
loop_
    _atom_site_type_symbol
    _atom_site_label
    _atom_site_fract_x
    _atom_site_fract_y
    _atom_site_fract_z
    _atom_site_U_iso_or_equiv
    _atom_site_adp_type
    _atom_site_calc_flag
    _atom_site_occupancy
    _atom_site_disorder_assembly
    _atom_site_disorder_group
    N N1 0.2460(5) 0.59015(12) 0.32073(16) 0.0248(6) Uani d 1 . .
    C C2 0.0893(6) 0.56634(17) 0.3616(2) 0.0324(8) Uani d 1 . .
    H H2 0.0647 0.5261 0.3557 0.039 Uiso calc 1 . .
    C C3 -0.0423(7) 0.59804(19) 0.4134(2) 0.0447(11) Uani d 1 . .
    H H3 -0.1491 0.5789 0.4413 0.054 Uiso calc 1 . .
    C C4 -0.0117(7) 0.65702(19) 0.4222(2) 0.0428(10) Uani d 1 . .
    H H4 -0.0980 0.6786 0.4561 0.051 Uiso calc 1 . .
    C C5 0.1503(5) 0.68536(16) 0.3801(2) 0.0267(7) Uani d 1 . .
    C C6 0.2792(5) 0.65001(14) 0.33027(19) 0.0220(7) Uani d 1 . .
    C C7 0.1939(6) 0.74641(16) 0.3868(2) 0.0303(8) Uani d 1 . .
    H H7 0.1080 0.7698 0.4186 0.036 Uiso calc 1 . .
    C C8 0.3585(6) 0.77153(15) 0.3477(2) 0.0281(8) Uani d 1 . .
    H H8 0.3841 0.8118 0.3524 0.034 Uiso calc 1 . .
    C C9 0.4899(6) 0.73642(14) 0.3001(2) 0.0259(7) Uani d 1 . .
    H H9 0.6058 0.7538 0.2752 0.031 Uiso calc 1 . .
    C C10 0.4523(5) 0.67691(13) 0.28926(18) 0.0197(6) Uani d 1 . .
    C C11 0.5912(5) 0.64329(14) 0.23363(19) 0.0204(7) Uani d 1 . .
    C C12 0.5049(5) 0.58940(13) 0.18503(18) 0.0180(6) Uani d 1 . .
    O O13 0.7770(4) 0.66025(11) 0.22217(15) 0.0303(6) Uani d 1 . .
    O O14 0.3382(4) 0.59685(10) 0.13640(13) 0.0237(5) Uani d 1 . .
    O O15 0.6225(4) 0.54440(10) 0.19491(14) 0.0255(5) Uani d 1 . .
    N N16 0.2494(4) 0.56492(12) -0.33221(16) 0.0245(6) Uani d 1 . .
    C C17 0.4040(6) 0.53700(16) -0.3695(2) 0.0285(8) Uani d 1 . .
    H H17 0.4232 0.4970 -0.3590 0.034 Uiso calc 1 . .
    C C18 0.5401(7) 0.56398(17) -0.4235(2) 0.0371(9) Uani d 1 . .
    H H18 0.6454 0.5422 -0.4487 0.045 Uiso calc 1 . .
    C C19 0.5161(7) 0.62277(17) -0.4390(2) 0.0385(9) Uani d 1 . .
    H H19 0.6037 0.6413 -0.4755 0.046 Uiso calc 1 . .
    C C20 0.3589(6) 0.65517(15) -0.3995(2) 0.0268(7) Uani d 1 . .
    C C21 0.2230(5) 0.62401(14) -0.34723(18) 0.0200(6) Uani d 1 . .
    C C22 0.3271(6) 0.71665(16) -0.4110(2) 0.0310(8) Uani d 1 . .
    H H22 0.4179 0.7375 -0.4440 0.037 Uiso calc 1 . .
    C C23 0.1646(6) 0.74553(16) -0.3741(2) 0.0307(8) Uani d 1 . .
    H H23 0.1461 0.7859 -0.3816 0.037 Uiso calc 1 . .
    C C24 0.0249(5) 0.71412(14) -0.32455(19) 0.0241(7) Uani d 1 . .
    H H24 -0.0893 0.7338 -0.3017 0.029 Uiso calc 1 . .
    C C25 0.0544(5) 0.65465(14) -0.30924(18) 0.0208(7) Uani d 1 . .
    C C26 -0.0895(5) 0.62462(13) -0.25169(18) 0.0200(6) Uani d 1 . .
    C C27 -0.0049(5) 0.57333(13) -0.19636(19) 0.0182(6) Uani d 1 . .
    O O28 -0.2754(4) 0.64243(11) -0.24306(15) 0.0288(5) Uani d 1 . .
    O O29 0.1611(3) 0.58346(10) -0.14860(13) 0.0219(5) Uani d 1 . .
    O O30 -0.1234(3) 0.52831(10) -0.20085(13) 0.0232(5) Uani d 1 . .
    C C31 0.7331(9) 0.65337(18) -0.0025(3) 0.0526(12) Uani d 1 . .
    H H31A 0.5884 0.6654 0.0096 0.079 Uiso calc 1 . .
    H H31B 0.7644 0.6685 -0.0557 0.079 Uiso calc 1 . .
    H H31C 0.8387 0.6684 0.0395 0.079 Uiso calc 1 . .
    C C32 0.7452(5) 0.58759(14) -0.00364(19) 0.0205(7) Uani d 1 . .
    O O33 0.9040(4) 0.56211(12) 0.03523(14) 0.0312(6) Uani d 1 . .
    O O34 0.5933(4) 0.55990(11) -0.04300(14) 0.0278(5) Uani d 1 . .
    Na Na35 0.50542(19) 0.54983(5) -0.18100(7) 0.0201(3) Uani d 1 . .
    Na Na36 0.2478(2) 0.54062(6) -0.00310(8) 0.0247(3) Uani d 1 . .
    Na Na37 0.99681(19) 0.56515(5) 0.17420(7) 0.0198(3) Uani d 1 . .
loop_
    _atom_site_aniso_label
    _atom_site_aniso_U_11
    _atom_site_aniso_U_22
    _atom_site_aniso_U_33
    _atom_site_aniso_U_12
    _atom_site_aniso_U_13
    _atom_site_aniso_U_23
    N1 0.0263(16) 0.0231(15) 0.0257(13) -0.0049(11) 0.0074(11) -0.0003(12)
    C2 0.041(2) 0.0288(19) 0.0285(17) -0.0146(15) 0.0098(15) -0.0036(15)
    C3 0.044(2) 0.053(3) 0.041(2) -0.020(2) 0.0246(18) -0.013(2)
    C4 0.041(2) 0.049(3) 0.041(2) -0.0106(18) 0.0226(18) -0.0217(19)
    C5 0.0249(19) 0.0326(19) 0.0230(16) -0.0020(14) 0.0042(13) -0.0095(14)
    C6 0.0215(17) 0.0213(17) 0.0228(15) -0.0020(12) 0.0001(12) -0.0012(13)
    C7 0.0286(19) 0.0312(19) 0.0310(18) 0.0072(14) 0.0005(14) -0.0131(15)
    C8 0.040(2) 0.0166(16) 0.0269(16) 0.0015(14) -0.0046(15) -0.0049(14)
    C9 0.0260(18) 0.0201(17) 0.0314(17) -0.0006(13) 0.0007(13) -0.0020(14)
    C10 0.0200(17) 0.0187(16) 0.0199(14) -0.0002(12) -0.0030(12) -0.0037(13)
    C11 0.0175(17) 0.0204(16) 0.0237(15) -0.0006(12) 0.0043(12) -0.0002(13)
    C12 0.0168(16) 0.0168(16) 0.0215(14) -0.0002(12) 0.0080(12) 0.0007(12)
    O13 0.0193(13) 0.0291(13) 0.0431(13) -0.0082(9) 0.0065(10) -0.0104(11)
    O14 0.0174(12) 0.0270(12) 0.0267(11) -0.0040(9) 0.0018(9) -0.0018(10)
    O15 0.0183(12) 0.0200(12) 0.0395(13) 0.0009(9) 0.0108(10) -0.0027(10)
    N16 0.0279(16) 0.0189(14) 0.0277(14) 0.0010(11) 0.0087(11) 0.0011(12)
    C17 0.034(2) 0.0255(18) 0.0274(16) 0.0027(14) 0.0107(14) -0.0026(14)
    C18 0.041(2) 0.034(2) 0.0386(19) 0.0038(17) 0.0206(17) -0.0013(17)
    C19 0.045(2) 0.040(2) 0.0339(19) -0.0035(17) 0.0211(17) 0.0055(18)
    C20 0.0318(19) 0.0251(18) 0.0242(15) -0.0025(14) 0.0059(14) 0.0033(14)
    C21 0.0219(17) 0.0211(16) 0.0170(14) -0.0043(12) 0.0012(12) 0.0001(12)
    C22 0.035(2) 0.030(2) 0.0284(17) -0.0062(15) 0.0047(14) 0.0106(15)
    C23 0.036(2) 0.0226(18) 0.0320(18) -0.0030(14) -0.0043(15) 0.0071(15)
    C24 0.0265(18) 0.0204(17) 0.0246(16) 0.0025(13) -0.0027(13) 0.0019(13)
    C25 0.0213(17) 0.0215(17) 0.0193(14) -0.0005(12) -0.0008(12) 0.0008(12)
    C26 0.0201(17) 0.0190(16) 0.0206(14) 0.0004(12) 0.0007(12) -0.0029(13)
    C27 0.0133(16) 0.0181(16) 0.0245(15) 0.0017(11) 0.0085(12) -0.0015(13)
    O28 0.0186(13) 0.0308(13) 0.0375(13) 0.0084(10) 0.0045(10) 0.0062(11)
    O29 0.0153(12) 0.0242(12) 0.0258(11) 0.0035(8) -0.0010(9) 0.0005(9)
    O30 0.0169(12) 0.0212(12) 0.0323(12) -0.0004(9) 0.0070(9) 0.0016(10)
    C31 0.084(3) 0.025(2) 0.046(2) -0.007(2) -0.013(2) 0.0025(18)
    C32 0.0135(15) 0.0274(18) 0.0205(14) -0.0018(12) 0.0004(12) 0.0025(13)
    O33 0.0159(12) 0.0532(16) 0.0243(11) 0.0085(10) 0.0012(9) 0.0068(11)
    O34 0.0150(12) 0.0415(15) 0.0269(11) -0.0051(9) 0.0013(9) -0.0098(11)
    Na35 0.0146(6) 0.0211(6) 0.0245(6) 0.0003(4) 0.0016(5) -0.0015(5)
    Na36 0.0124(6) 0.0279(7) 0.0341(7) 0.0005(5) 0.0035(5) 0.0016(5)
    Na37 0.0149(6) 0.0221(6) 0.0224(6) -0.0002(4) 0.0019(4) 0.0006(5)
_geom_special_details
;
All e.s.d.'s (except the e.s.d. in the dihedral angle between two l.s. planes)
are estimated using the full covariance matrix. The cell e.s.d.'s are taken
into account individually in the estimation of e.s.d.'s in distances, angles
and torsion angles; correlations between e.s.d.'s in cell parameters are only
used when they are defined by crystal symmetry. An approximate (isotropic)
treatment of cell e.s.d.'s is used for estimating e.s.d.'s involving l.s.
planes.
;
loop_
    _geom_bond_atom_site_label_1
    _geom_bond_atom_site_label_2
    _geom_bond_site_symmetry_2
    _geom_bond_distance
    _geom_bond_publ_flag
    N1 C2 . 1.321(4) ?
    N1 C6 . 1.381(4) ?
    N1 Na37 1_455 2.769(3) ?
    C2 H2 . 0.9300 ?
    C2 C3 . 1.406(5) ?
    C2 Na37 1_455 3.035(4) ?
    C3 H3 . 0.9300 ?
    C3 C4 . 1.358(6) ?
    C4 H4 . 0.9300 ?
    C4 C5 . 1.402(5) ?
    C5 C6 . 1.419(5) ?
    C5 C7 . 1.414(5) ?
    C6 C10 . 1.430(5) ?
    C7 H7 . 0.9300 ?
    C7 C8 . 1.355(5) ?
    C8 H8 . 0.9300 ?
    C8 C9 . 1.404(5) ?
    C9 H9 . 0.9300 ?
    C9 C10 . 1.380(5) ?
    C10 C11 . 1.495(4) ?
    C11 C12 . 1.525(4) ?
    C11 O13 . 1.227(4) ?
    C12 O14 . 1.247(4) ?
    C12 O15 . 1.252(4) ?
    C12 Na37 . 3.074(3) ?
    O13 Na37 . 2.690(3) ?
    O14 Na36 . 2.610(3) ?
    O14 Na37 1_455 2.334(2) ?
    O15 Na35 3_665 2.283(2) ?
    O15 Na37 . 2.385(2) ?
    N16 C17 . 1.322(4) ?
    N16 C21 . 1.371(4) ?
    N16 Na35 . 2.814(3) ?
    C17 H17 . 0.9300 ?
    C17 C18 . 1.395(5) ?
    C17 Na35 . 3.073(4) ?
    C18 H18 . 0.9300 ?
    C18 C19 . 1.364(6) ?
    C19 H19 . 0.9300 ?
    C19 C20 . 1.403(5) ?
    C20 C21 . 1.420(4) ?
    C20 C22 . 1.420(5) ?
    C21 C25 . 1.423(4) ?
    C22 H22 . 0.9300 ?
    C22 C23 . 1.366(5) ?
    C23 H23 . 0.9300 ?
    C23 C24 . 1.410(5) ?
    C24 H24 . 0.9300 ?
    C24 C25 . 1.382(5) ?
    C25 C26 . 1.495(4) ?
    C26 C27 . 1.532(4) ?
    C26 O28 . 1.224(4) ?
    C27 O29 . 1.245(4) ?
    C27 O30 . 1.252(4) ?
    C27 Na35 1_455 3.069(3) ?
    O28 Na35 1_455 2.727(3) ?
    O29 Na35 . 2.337(2) ?
    O29 Na36 . 2.560(2) ?
    O30 Na35 1_455 2.367(2) ?
    O30 Na37 3_665 2.288(2) ?
    C31 H31A . 0.9600 ?
    C31 H31B . 0.9600 ?
    C31 H31C . 0.9600 ?
    C31 C32 . 1.496(5) ?
    C32 O33 . 1.254(4) ?
    C32 O34 . 1.251(4) ?
    C32 Na36 3_665 2.914(4) ?
    O33 Na36 3_665 2.549(3) ?
    O33 Na36 1_655 2.290(3) ?
    O33 Na37 . 2.272(2) ?
    O34 Na35 . 2.263(2) ?
    O34 Na36 . 2.299(2) ?
    O34 Na36 3_665 2.567(3) ?
    Na35 O15 3_665 2.283(2) ?
    Na35 C27 1_655 3.069(3) ?
    Na35 O28 1_655 2.727(3) ?
    Na35 O30 1_655 2.367(2) ?
    Na35 Na36 3_665 3.8233(18) ?
    Na35 Na36 . 3.3934(17) ?
    Na36 C32 3_665 2.913(4) ?
    Na36 O33 3_665 2.549(3) ?
    Na36 O33 1_455 2.290(3) ?
    Na36 O34 3_665 2.567(3) ?
    Na36 Na35 3_665 3.8233(18) ?
    Na36 Na36 3_565 3.554(3) ?
    Na36 Na36 3_665 3.586(3) ?
    Na36 Na37 1_455 3.4027(16) ?
    Na37 N1 1_655 2.769(3) ?
    Na37 C2 1_655 3.035(4) ?
    Na37 O14 1_655 2.334(2) ?
    Na37 O30 3_665 2.288(2) ?
    Na37 Na36 1_655 3.4026(16) ?
    Na37 Na36 3_665 3.8705(18) ?
loop_
    _geom_angle_atom_site_label_1
    _geom_angle_atom_site_label_2
    _geom_angle_atom_site_label_3
    _geom_angle_site_symmetry_1
    _geom_angle_site_symmetry_3
    _geom_angle
    _geom_angle_publ_flag
    C2 N1 C6 . . 116.9(3) ?
    C2 N1 Na37 . 1_455 88.4(2) ?
    C6 N1 Na37 . 1_455 111.3(2) ?
    N1 C2 H2 . . 118.0 ?
    N1 C2 C3 . . 124.1(3) ?
    N1 C2 Na37 . 1_455 65.77(18) ?
    C3 C2 H2 . . 118.0 ?
    C3 C2 Na37 . 1_455 122.0(3) ?
    Na37 C2 H2 1_455 . 82.7 ?
    C2 C3 H3 . . 120.4 ?
    C4 C3 C2 . . 119.1(4) ?
    C4 C3 H3 . . 120.4 ?
    C3 C4 H4 . . 120.0 ?
    C3 C4 C5 . . 119.9(3) ?
    C5 C4 H4 . . 120.0 ?
    C4 C5 C6 . . 117.5(3) ?
    C4 C5 C7 . . 123.3(3) ?
    C7 C5 C6 . . 119.2(3) ?
    N1 C6 C5 . . 122.5(3) ?
    N1 C6 C10 . . 118.4(3) ?
    C5 C6 C10 . . 119.1(3) ?
    C5 C7 H7 . . 119.4 ?
    C8 C7 C5 . . 121.3(3) ?
    C8 C7 H7 . . 119.4 ?
    C7 C8 H8 . . 120.2 ?
    C7 C8 C9 . . 119.6(3) ?
    C9 C8 H8 . . 120.2 ?
    C8 C9 H9 . . 119.0 ?
    C10 C9 C8 . . 122.0(3) ?
    C10 C9 H9 . . 119.0 ?
    C6 C10 C11 . . 122.5(3) ?
    C9 C10 C6 . . 118.8(3) ?
    C9 C10 C11 . . 118.7(3) ?
    C10 C11 C12 . . 122.0(3) ?
    O13 C11 C10 . . 120.5(3) ?
    O13 C11 C12 . . 117.4(3) ?
    C11 C12 Na37 . . 82.75(17) ?
    O14 C12 C11 . . 116.5(3) ?
    O14 C12 O15 . . 128.5(3) ?
    O14 C12 Na37 . . 137.8(2) ?
    O15 C12 C11 . . 114.7(3) ?
    O15 C12 Na37 . . 46.18(15) ?
    C11 O13 Na37 . . 106.3(2) ?
    C12 O14 Na36 . . 125.7(2) ?
    C12 O14 Na37 . 1_455 119.68(19) ?
    Na37 O14 Na36 1_455 . 86.79(8) ?
    C12 O15 Na35 . 3_665 124.3(2) ?
    C12 O15 Na37 . . 111.58(19) ?
    Na35 O15 Na37 3_665 . 119.72(10) ?
    C17 N16 C21 . . 117.8(3) ?
    C17 N16 Na35 . . 88.3(2) ?
    C21 N16 Na35 . . 108.79(19) ?
    N16 C17 H17 . . 118.0 ?
    N16 C17 C18 . . 123.9(3) ?
    N16 C17 Na35 . . 66.26(18) ?
    C18 C17 H17 . . 118.0 ?
    C18 C17 Na35 . . 119.8(3) ?
    Na35 C17 H17 . . 84.3 ?
    C17 C18 H18 . . 120.5 ?
    C19 C18 C17 . . 118.9(3) ?
    C19 C18 H18 . . 120.5 ?
    C18 C19 H19 . . 120.1 ?
    C18 C19 C20 . . 119.9(3) ?
    C20 C19 H19 . . 120.1 ?
    C19 C20 C21 . . 117.6(3) ?
    C19 C20 C22 . . 123.2(3) ?
    C22 C20 C21 . . 119.2(3) ?
    N16 C21 C20 . . 121.8(3) ?
    N16 C21 C25 . . 118.8(3) ?
    C20 C21 C25 . . 119.4(3) ?
    C20 C22 H22 . . 119.6 ?
    C23 C22 C20 . . 120.8(3) ?
    C23 C22 H22 . . 119.6 ?
    C22 C23 H23 . . 120.0 ?
    C22 C23 C24 . . 120.0(3) ?
    C24 C23 H23 . . 120.0 ?
    C23 C24 H24 . . 119.3 ?
    C25 C24 C23 . . 121.3(3) ?
    C25 C24 H24 . . 119.3 ?
    C21 C25 C26 . . 121.9(3) ?
    C24 C25 C21 . . 119.3(3) ?
    C24 C25 C26 . . 118.8(3) ?
    C25 C26 C27 . . 121.5(3) ?
    O28 C26 C25 . . 121.2(3) ?
    O28 C26 C27 . . 117.2(3) ?
    C26 C27 Na35 . 1_455 83.92(17) ?
    O29 C27 C26 . . 116.2(3) ?
    O29 C27 O30 . . 128.7(3) ?
    O29 C27 Na35 . 1_455 137.1(2) ?
    O30 C27 C26 . . 114.9(3) ?
    O30 C27 Na35 . 1_455 45.52(15) ?
    C26 O28 Na35 . 1_455 105.9(2) ?
    C27 O29 Na35 . . 120.25(19) ?
    C27 O29 Na36 . . 126.7(2) ?
    Na35 O29 Na36 . . 87.60(8) ?
    C27 O30 Na35 . 1_455 112.32(19) ?
    C27 O30 Na37 . 3_665 124.2(2) ?
    Na37 O30 Na35 3_665 1_455 118.63(10) ?
    H31A C31 H31B . . 109.5 ?
    H31A C31 H31C . . 109.5 ?
    H31B C31 H31C . . 109.5 ?
    C32 C31 H31A . . 109.5 ?
    C32 C31 H31B . . 109.5 ?
    C32 C31 H31C . . 109.5 ?
    C31 C32 Na36 . 3_665 176.4(3) ?
    O33 C32 C31 . . 119.4(3) ?
    O33 C32 Na36 . 3_665 60.79(18) ?
    O34 C32 C31 . . 118.2(3) ?
    O34 C32 O33 . . 122.3(3) ?
    O34 C32 Na36 . 3_665 61.64(18) ?
    C32 O33 Na36 . 1_655 130.7(2) ?
    C32 O33 Na36 . 3_665 93.8(2) ?
    C32 O33 Na37 . . 127.0(2) ?
    Na36 O33 Na36 1_655 3_665 94.40(10) ?
    Na37 O33 Na36 . 3_665 106.67(10) ?
    Na37 O33 Na36 . 1_655 96.46(10) ?
    C32 O34 Na35 . . 131.2(2) ?
    C32 O34 Na36 . 3_665 93.0(2) ?
    C32 O34 Na36 . . 127.8(2) ?
    Na35 O34 Na36 . 3_665 104.49(10) ?
    Na35 O34 Na36 . . 96.13(9) ?
    Na36 O34 Na36 . 3_665 94.80(10) ?
    O15 Na35 N16 3_665 . 82.34(9) ?
    O15 Na35 C17 3_665 . 76.91(9) ?
    O15 Na35 C27 3_665 1_655 118.90(9) ?
    O15 Na35 O28 3_665 1_655 149.41(9) ?
    O15 Na35 O29 3_665 . 91.21(9) ?
    O15 Na35 O30 3_665 1_655 96.73(9) ?
    O15 Na35 Na36 3_665 3_665 71.54(7) ?
    O15 Na35 Na36 3_665 . 81.21(7) ?
    O15 Na35 Na37 3_665 3_665 30.87(6) ?
    O15 Na35 Na37 3_665 3_765 69.18(6) ?
    N16 Na35 C17 . . 25.48(9) ?
    N16 Na35 C27 . 1_655 112.70(9) ?
    N16 Na35 Na36 . . 118.67(7) ?
    N16 Na35 Na36 . 3_665 153.86(7) ?
    N16 Na35 Na37 . 3_765 118.11(7) ?
    N16 Na35 Na37 . 3_665 74.45(6) ?
    C17 Na35 Na36 . . 139.79(8) ?
    C17 Na35 Na36 . 3_665 139.08(8) ?
    C17 Na35 Na37 . 3_765 93.29(7) ?
    C17 Na35 Na37 . 3_665 82.69(7) ?
    C27 Na35 C17 1_655 . 93.22(9) ?
    C27 Na35 Na36 1_655 . 126.95(7) ?
    C27 Na35 Na36 1_655 3_665 80.24(7) ?
    C27 Na35 Na37 1_655 3_665 149.63(7) ?
    C27 Na35 Na37 1_655 3_765 51.11(6) ?
    O28 Na35 N16 1_655 . 80.90(8) ?
    O28 Na35 C17 1_655 . 76.96(9) ?
    O28 Na35 C27 1_655 1_655 47.57(7) ?
    O28 Na35 Na36 1_655 3_665 121.72(6) ?
    O28 Na35 Na36 1_655 . 129.36(7) ?
    O28 Na35 Na37 1_655 3_665 154.89(7) ?
    O28 Na35 Na37 1_655 3_765 96.80(6) ?
    O29 Na35 N16 . . 72.98(8) ?
    O29 Na35 C17 . . 98.04(9) ?
    O29 Na35 C27 . 1_655 149.60(9) ?
    O29 Na35 O28 . 1_655 107.95(8) ?
    O29 Na35 O30 . 1_655 170.97(10) ?
    O29 Na35 Na36 . . 48.92(6) ?
    O29 Na35 Na36 . 3_665 107.87(7) ?
    O29 Na35 Na37 . 3_765 154.51(7) ?
    O29 Na35 Na37 . 3_665 60.34(6) ?
    O30 Na35 N16 1_655 . 112.27(9) ?
    O30 Na35 C17 1_655 . 87.99(9) ?
    O30 Na35 C27 1_655 1_655 22.17(8) ?
    O30 Na35 O28 1_655 1_655 66.74(8) ?
    O30 Na35 Na36 1_655 . 128.10(7) ?
    O30 Na35 Na36 1_655 3_665 70.88(6) ?
    O30 Na35 Na37 1_655 3_665 127.51(7) ?
    O30 Na35 Na37 1_655 3_765 30.11(6) ?
    O34 Na35 O15 . 3_665 104.12(10) ?
    O34 Na35 N16 . . 156.15(10) ?
    O34 Na35 C17 . . 177.87(10) ?
    O34 Na35 C27 . 1_655 84.64(9) ?
    O34 Na35 O28 . 1_655 101.53(9) ?
    O34 Na35 O29 . . 83.84(9) ?
    O34 Na35 O30 . 1_655 90.03(9) ?
    O34 Na35 Na36 . 3_665 40.55(7) ?
    O34 Na35 Na36 . . 42.34(6) ?
    O34 Na35 Na37 . 3_665 99.15(7) ?
    O34 Na35 Na37 . 3_765 85.38(7) ?
    Na36 Na35 Na36 . 3_665 59.24(4) ?
    Na36 Na35 Na37 . 3_765 109.87(4) ?
    Na36 Na35 Na37 3_665 3_665 83.36(3) ?
    Na36 Na35 Na37 . 3_665 62.07(3) ?
    Na36 Na35 Na37 3_665 3_765 51.48(3) ?
    Na37 Na35 Na37 3_765 3_665 98.91(4) ?
    O14 Na36 C32 . 3_665 117.07(9) ?
    O14 Na36 Na35 . . 128.39(7) ?
    O14 Na36 Na35 . 3_665 63.15(6) ?
    O14 Na36 Na36 . 3_565 110.54(7) ?
    O14 Na36 Na36 . 3_665 96.09(7) ?
    O14 Na36 Na37 . 1_455 43.22(5) ?
    O29 Na36 O14 . . 128.38(9) ?
    O29 Na36 C32 . 3_665 114.54(9) ?
    O29 Na36 O34 . 3_665 130.52(9) ?
    O29 Na36 Na35 . . 43.48(5) ?
    O29 Na36 Na35 . 3_665 163.36(7) ?
    O29 Na36 Na36 . 3_565 96.27(7) ?
    O29 Na36 Na36 . 3_665 109.56(7) ?
    O29 Na36 Na37 . 1_455 129.57(7) ?
    C32 Na36 Na35 3_665 . 94.98(7) ?
    C32 Na36 Na35 3_665 3_665 55.28(7) ?
    C32 Na36 Na36 3_665 3_565 59.35(7) ?
    C32 Na36 Na36 3_665 3_665 58.33(7) ?
    C32 Na36 Na37 3_665 1_455 97.95(7) ?
    O33 Na36 O14 3_665 . 132.21(9) ?
    O33 Na36 O14 1_455 . 78.29(9) ?
    O33 Na36 O29 3_665 . 96.64(8) ?
    O33 Na36 O29 1_455 . 92.35(8) ?
    O33 Na36 C32 3_665 3_665 25.43(8) ?
    O33 Na36 C32 1_455 3_665 102.34(10) ?
    O33 Na36 O33 1_455 3_665 85.60(10) ?
    O33 Na36 O34 1_455 . 156.71(11) ?
    O33 Na36 O34 1_455 3_665 116.40(10) ?
    O33 Na36 O34 3_665 3_665 50.81(7) ?
    O33 Na36 Na35 3_665 3_665 77.35(6) ?
    O33 Na36 Na35 1_455 . 135.58(8) ?
    O33 Na36 Na35 1_455 3_665 102.52(7) ?
    O33 Na36 Na35 3_665 . 94.01(7) ?
    O33 Na36 Na36 3_665 3_665 80.37(7) ?
    O33 Na36 Na36 1_455 3_565 45.64(8) ?
    O33 Na36 Na36 1_455 3_665 155.10(9) ?
    O33 Na36 Na36 3_665 3_565 39.97(6) ?
    O33 Na36 Na37 3_665 1_455 98.05(7) ?
    O33 Na36 Na37 1_455 1_455 41.57(6) ?
    O34 Na36 O14 3_665 . 97.80(8) ?
    O34 Na36 O14 . . 90.80(8) ?
    O34 Na36 O29 . . 78.28(8) ?
    O34 Na36 C32 3_665 3_665 25.40(8) ?
    O34 Na36 C32 . 3_665 100.94(10) ?
    O34 Na36 O33 . 3_665 116.40(10) ?
    O34 Na36 O34 . 3_665 85.21(10) ?
    O34 Na36 Na35 3_665 3_665 34.96(5) ?
    O34 Na36 Na35 3_665 . 96.33(6) ?
    O34 Na36 Na35 . 3_665 90.41(7) ?
    O34 Na36 Na35 . . 41.53(6) ?
    O34 Na36 Na36 . 3_665 45.51(7) ?
    O34 Na36 Na36 3_665 3_665 39.70(6) ?
    O34 Na36 Na36 3_665 3_565 80.41(7) ?
    O34 Na36 Na36 . 3_565 155.59(9) ?
    O34 Na36 Na37 3_665 1_455 94.98(6) ?
    O34 Na36 Na37 . 1_455 133.75(8) ?
    Na35 Na36 Na35 . 3_665 120.76(4) ?
    Na35 Na36 Na36 . 3_665 66.36(4) ?
    Na35 Na36 Na36 . 3_565 120.68(6) ?
    Na35 Na36 Na37 . 1_455 167.03(5) ?
    Na36 Na36 Na35 3_665 3_665 54.40(4) ?
    Na36 Na36 Na35 3_565 3_665 89.01(5) ?
    Na36 Na36 Na36 3_565 3_665 117.67(7) ?
    Na37 Na36 Na35 1_455 3_665 66.99(4) ?
    Na37 Na36 Na36 1_455 3_665 120.36(6) ?
    Na37 Na36 Na36 1_455 3_565 67.57(4) ?
    N1 Na37 C2 1_655 1_655 25.79(9) ?
    N1 Na37 C12 1_655 . 112.78(9) ?
    N1 Na37 Na35 1_655 3_665 118.43(7) ?
    N1 Na37 Na35 1_655 3_765 75.29(7) ?
    N1 Na37 Na36 1_655 1_655 119.97(7) ?
    N1 Na37 Na36 1_655 3_665 153.15(7) ?
    C2 Na37 C12 1_655 . 92.63(10) ?
    C2 Na37 Na35 1_655 3_665 93.41(7) ?
    C2 Na37 Na35 1_655 3_765 84.17(8) ?
    C2 Na37 Na36 1_655 1_655 141.35(9) ?
    C2 Na37 Na36 1_655 3_665 138.44(8) ?
    C12 Na37 Na35 . 3_665 50.62(6) ?
    C12 Na37 Na35 . 3_765 149.24(7) ?
    C12 Na37 Na36 . 1_655 125.90(7) ?
    C12 Na37 Na36 . 3_665 80.15(6) ?
    O13 Na37 N1 . 1_655 80.90(8) ?
    O13 Na37 C2 . 1_655 76.26(10) ?
    O13 Na37 C12 . . 47.68(8) ?
    O13 Na37 Na35 . 3_765 155.72(7) ?
    O13 Na37 Na35 . 3_665 96.49(6) ?
    O13 Na37 Na36 . 3_665 122.07(7) ?
    O13 Na37 Na36 . 1_655 130.05(7) ?
    O14 Na37 N1 1_655 1_655 73.69(8) ?
    O14 Na37 C2 1_655 1_655 99.20(9) ?
    O14 Na37 C12 1_655 . 149.10(9) ?
    O14 Na37 O13 1_655 . 107.78(9) ?
    O14 Na37 O15 1_655 . 170.06(10) ?
    O14 Na37 Na35 1_655 3_765 61.01(6) ?
    O14 Na37 Na35 1_655 3_665 154.67(7) ?
    O14 Na37 Na36 1_655 1_655 49.99(6) ?
    O14 Na37 Na36 1_655 3_665 107.83(7) ?
    O15 Na37 N1 . 1_655 112.82(9) ?
    O15 Na37 C2 . 1_655 88.02(10) ?
    O15 Na37 C12 . . 22.25(8) ?
    O15 Na37 O13 . . 67.13(8) ?
    O15 Na37 Na35 . 3_665 29.41(6) ?
    O15 Na37 Na35 . 3_765 127.04(7) ?
    O15 Na37 Na36 . 3_665 70.01(6) ?
    O15 Na37 Na36 . 1_655 126.03(7) ?
    O30 Na37 N1 3_665 1_655 82.82(9) ?
    O30 Na37 C2 3_665 1_655 77.73(10) ?
    O30 Na37 C12 3_665 . 118.21(9) ?
    O30 Na37 O13 3_665 . 149.27(9) ?
    O30 Na37 O14 3_665 1_655 92.27(9) ?
    O30 Na37 O15 3_665 . 95.96(9) ?
    O30 Na37 Na35 3_665 3_765 31.26(6) ?
    O30 Na37 Na35 3_665 3_665 68.97(6) ?
    O30 Na37 Na36 3_665 3_665 70.37(7) ?
    O30 Na37 Na36 3_665 1_655 80.69(6) ?
    O33 Na37 N1 . 1_655 158.05(10) ?
    O33 Na37 C2 . 1_655 176.10(11) ?
    O33 Na37 C12 . . 83.95(9) ?
    O33 Na37 O13 . . 102.63(9) ?
    O33 Na37 O14 . 1_655 84.70(9) ?
    O33 Na37 O15 . . 88.11(9) ?
    O33 Na37 O30 . 3_665 102.21(10) ?
    O33 Na37 Na35 . 3_665 82.97(7) ?
    O33 Na37 Na35 . 3_765 97.80(7) ?
    O33 Na37 Na36 . 3_665 39.11(7) ?
    O33 Na37 Na36 . 1_655 41.96(6) ?
    Na35 Na37 Na35 3_765 3_665 98.91(4) ?
    Na36 Na37 Na35 1_655 3_665 108.19(4) ?
    Na36 Na37 Na35 3_665 3_765 82.16(3) ?
    Na36 Na37 Na35 1_655 3_765 61.53(3) ?
    Na36 Na37 Na35 3_665 3_665 50.77(3) ?
    Na36 Na37 Na36 1_655 3_665 58.08(4) ?
loop_
    _geom_torsion_atom_site_label_1
    _geom_torsion_atom_site_label_2
    _geom_torsion_atom_site_label_3
    _geom_torsion_atom_site_label_4
    _geom_torsion_site_symmetry_1
    _geom_torsion_site_symmetry_2
    _geom_torsion_site_symmetry_3
    _geom_torsion_site_symmetry_4
    _geom_torsion
    _geom_torsion_publ_flag
    N1 C2 C3 C4 . . . . 0.9(7) ?
    N1 C6 C10 C9 . . . . -178.4(3) ?
    N1 C6 C10 C11 . . . . 2.9(5) ?
    C2 N1 C6 C5 . . . . -1.1(5) ?
    C2 N1 C6 C10 . . . . 177.9(3) ?
    C2 C3 C4 C5 . . . . -0.3(7) ?
    C3 C4 C5 C6 . . . . -0.9(6) ?
    C3 C4 C5 C7 . . . . -179.3(4) ?
    C4 C5 C6 N1 . . . . 1.7(5) ?
    C4 C5 C6 C10 . . . . -177.3(3) ?
    C4 C5 C7 C8 . . . . 177.2(4) ?
    C5 C6 C10 C9 . . . . 0.6(5) ?
    C5 C6 C10 C11 . . . . -178.1(3) ?
    C5 C7 C8 C9 . . . . -0.5(5) ?
    C6 N1 C2 C3 . . . . -0.2(6) ?
    C6 N1 C2 Na37 . . . 1_455 113.2(3) ?
    C6 C5 C7 C8 . . . . -1.1(5) ?
    C6 C10 C11 C12 . . . . 28.7(5) ?
    C6 C10 C11 O13 . . . . -155.2(3) ?
    C7 C5 C6 N1 . . . . -179.9(3) ?
    C7 C5 C6 C10 . . . . 1.1(5) ?
    C7 C8 C9 C10 . . . . 2.3(5) ?
    C8 C9 C10 C6 . . . . -2.4(5) ?
    C8 C9 C10 C11 . . . . 176.4(3) ?
    C9 C10 C11 C12 . . . . -150.0(3) ?
    C9 C10 C11 O13 . . . . 26.1(4) ?
    C10 C11 C12 O14 . . . . 58.0(4) ?
    C10 C11 C12 O15 . . . . -127.3(3) ?
    C10 C11 C12 Na37 . . . . -161.5(3) ?
    C10 C11 O13 Na37 . . . . 157.1(2) ?
    C11 C12 O14 Na36 . . . . 148.1(2) ?
    C11 C12 O14 Na37 . . . 1_455 -102.7(3) ?
    C11 C12 O15 Na35 . . . 3_665 153.0(2) ?
    C11 C12 O15 Na37 . . . . -50.6(3) ?
    C11 C12 Na37 N1 . . . 1_655 40.10(18) ?
    C11 C12 Na37 C2 . . . 1_655 56.71(18) ?
    C11 C12 Na37 O13 . . . . -11.98(15) ?
    C11 C12 Na37 O14 . . . 1_655 -56.1(2) ?
    C11 C12 Na37 O15 . . . . 134.9(3) ?
    C11 C12 Na37 O30 . . . 3_665 134.19(17) ?
    C11 C12 Na37 O33 . . . . -125.17(18) ?
    C11 C12 Na37 Na35 . . . 3_665 148.96(19) ?
    C11 C12 Na37 Na35 . . . 3_765 139.73(16) ?
    C11 C12 Na37 Na36 . . . 1_655 -126.51(16) ?
    C11 C12 Na37 Na36 . . . 3_665 -164.50(17) ?
    C11 O13 Na37 N1 . . . 1_655 -117.1(2) ?
    C11 O13 Na37 C2 . . . 1_655 -91.2(2) ?
    C11 O13 Na37 C12 . . . . 15.48(19) ?
    C11 O13 Na37 O14 . . . 1_655 173.4(2) ?
    C11 O13 Na37 O15 . . . . 2.5(2) ?
    C11 O13 Na37 O30 . . . 3_665 -58.2(3) ?
    C11 O13 Na37 O33 . . . . 85.0(2) ?
    C11 O13 Na37 Na35 . . . 3_665 0.8(2) ?
    C11 O13 Na37 Na35 . . . 3_765 -128.4(2) ?
    C11 O13 Na37 Na36 . . . 3_665 47.9(2) ?
    C11 O13 Na37 Na36 . . . 1_655 121.2(2) ?
    C12 C11 O13 Na37 . . . . -26.6(3) ?
    C12 O14 Na36 O29 . . . . -125.1(2) ?
    C12 O14 Na36 C32 . . . 3_665 53.2(3) ?
    C12 O14 Na36 O33 . . . 1_455 151.2(2) ?
    C12 O14 Na36 O33 . . . 3_665 78.3(3) ?
    C12 O14 Na36 O34 . . . 3_665 35.8(2) ?
    C12 O14 Na36 O34 . . . . -49.5(2) ?
    C12 O14 Na36 Na35 . . . 3_665 40.6(2) ?
    C12 O14 Na36 Na35 . . . . -68.7(3) ?
    C12 O14 Na36 Na36 . . . 3_665 -4.2(2) ?
    C12 O14 Na36 Na36 . . . 3_565 118.4(2) ?
    C12 O14 Na36 Na37 . . . 1_455 124.8(3) ?
    C12 O15 Na37 N1 . . . 1_655 94.6(2) ?
    C12 O15 Na37 C2 . . . 1_655 101.9(2) ?
    C12 O15 Na37 O13 . . . . 26.0(2) ?
    C12 O15 Na37 O30 . . . 3_665 179.3(2) ?
    C12 O15 Na37 O33 . . . . -78.6(2) ?
    C12 O15 Na37 Na35 . . . 3_665 -157.6(3) ?
    C12 O15 Na37 Na35 . . . 3_765 -176.94(18) ?
    C12 O15 Na37 Na36 . . . 1_655 -97.9(2) ?
    C12 O15 Na37 Na36 . . . 3_665 -114.1(2) ?
    O13 C11 C12 O14 . . . . -118.2(3) ?
    O13 C11 C12 O15 . . . . 56.5(4) ?
    O13 C11 C12 Na37 . . . . 22.3(3) ?
    O14 C12 O15 Na35 . . . 3_665 -33.0(4) ?
    O14 C12 O15 Na37 . . . . 123.3(3) ?
    O14 C12 Na37 N1 . . . 1_655 162.1(3) ?
    O14 C12 Na37 C2 . . . 1_655 178.7(3) ?
    O14 C12 Na37 O13 . . . . 110.0(3) ?
    O14 C12 Na37 O14 . . . 1_655 65.9(4) ?
    O14 C12 Na37 O15 . . . . -103.0(4) ?
    O14 C12 Na37 O30 . . . 3_665 -103.8(3) ?
    O14 C12 Na37 O33 . . . . -3.1(3) ?
    O14 C12 Na37 Na35 . . . 3_765 -98.2(3) ?
    O14 C12 Na37 Na35 . . . 3_665 -89.0(3) ?
    O14 C12 Na37 Na36 . . . 1_655 -4.5(4) ?
    O14 C12 Na37 Na36 . . . 3_665 -42.5(3) ?
    O15 C12 O14 Na36 . . . . -25.8(4) ?
    O15 C12 O14 Na37 . . . 1_455 83.5(4) ?
    O15 C12 Na37 N1 . . . 1_655 -94.8(2) ?
    O15 C12 Na37 C2 . . . 1_655 -78.2(2) ?
    O15 C12 Na37 O13 . . . . -146.9(2) ?
    O15 C12 Na37 O14 . . . 1_655 168.9(2) ?
    O15 C12 Na37 O30 . . . 3_665 -0.8(2) ?
    O15 C12 Na37 O33 . . . . 99.9(2) ?
    O15 C12 Na37 Na35 . . . 3_765 4.8(3) ?
    O15 C12 Na37 Na35 . . . 3_665 14.02(18) ?
    O15 C12 Na37 Na36 . . . 1_655 98.5(2) ?
    O15 C12 Na37 Na36 . . . 3_665 60.6(2) ?
    O15 Na35 Na36 O14 3_665 . . . 152.22(10) ?
    O15 Na35 Na36 O29 3_665 . . . -99.39(10) ?
    O15 Na35 Na36 C32 3_665 . . 3_665 21.53(9) ?
    O15 Na35 Na36 O33 3_665 . . 3_665 -3.96(9) ?
    O15 Na35 Na36 O33 3_665 . . 1_455 -91.77(14) ?
    O15 Na35 Na36 O34 3_665 . . . 122.42(13) ?
    O15 Na35 Na36 O34 3_665 . . 3_665 47.02(9) ?
    O15 Na35 Na36 Na35 3_665 . . 3_665 73.70(7) ?
    O15 Na35 Na36 Na36 3_665 . . 3_665 73.70(7) ?
    O15 Na35 Na36 Na36 3_665 . . 3_565 -35.56(9) ?
    O15 Na35 Na36 Na37 3_665 . . 1_455 -162.4(2) ?
    N16 C17 C18 C19 . . . . 0.7(6) ?
    N16 C17 Na35 O15 . . . 3_665 99.8(2) ?
    N16 C17 Na35 C27 . . . 1_655 -141.3(2) ?
    N16 C17 Na35 O28 . . . 1_655 -96.2(2) ?
    N16 C17 Na35 O29 . . . . 10.4(2) ?
    N16 C17 Na35 O30 . . . 1_655 -162.8(2) ?
    N16 C17 Na35 Na36 . . . . 41.0(2) ?
    N16 C17 Na35 Na36 . . . 3_665 139.93(17) ?
    N16 C17 Na35 Na37 . . . 3_765 167.53(19) ?
    N16 C17 Na35 Na37 . . . 3_665 68.96(19) ?
    N16 C21 C25 C24 . . . . -179.4(3) ?
    N16 C21 C25 C26 . . . . 1.9(4) ?
    N16 Na35 Na36 O14 . . . . -131.57(11) ?
    N16 Na35 Na36 O29 . . . . -23.17(10) ?
    N16 Na35 Na36 C32 . . . 3_665 97.75(10) ?
    N16 Na35 Na36 O33 . . . 1_455 -15.55(15) ?
    N16 Na35 Na36 O33 . . . 3_665 72.25(10) ?
    N16 Na35 Na36 O34 . . . 3_665 123.24(9) ?
    N16 Na35 Na36 O34 . . . . -161.36(13) ?
    N16 Na35 Na36 Na35 . . . 3_665 149.91(8) ?
    N16 Na35 Na36 Na36 . . . 3_665 149.91(8) ?
    N16 Na35 Na36 Na36 . . . 3_565 40.66(10) ?
    N16 Na35 Na36 Na37 . . . 1_455 -86.2(2) ?
    C17 N16 C21 C20 . . . . -1.3(5) ?
    C17 N16 C21 C25 . . . . 178.6(3) ?
    C17 N16 Na35 O15 . . . 3_665 -75.6(2) ?
    C17 N16 Na35 C27 . . . 1_655 42.6(2) ?
    C17 N16 Na35 O28 . . . 1_655 78.7(2) ?
    C17 N16 Na35 O29 . . . . -169.2(2) ?
    C17 N16 Na35 O30 . . . 1_655 18.6(2) ?
    C17 N16 Na35 O34 . . . . 176.7(3) ?
    C17 N16 Na35 Na36 . . . . -151.13(18) ?
    C17 N16 Na35 Na36 . . . 3_665 -73.2(3) ?
    C17 N16 Na35 Na37 . . . 3_665 -106.1(2) ?
    C17 N16 Na35 Na37 . . . 3_765 -14.1(2) ?
    C17 C18 C19 C20 . . . . 1.1(6) ?
    C17 Na35 Na36 O14 . . . . -150.33(13) ?
    C17 Na35 Na36 O29 . . . . -41.94(14) ?
    C17 Na35 Na36 C32 . . . 3_665 78.98(14) ?
    C17 Na35 Na36 O33 . . . 1_455 -34.32(18) ?
    C17 Na35 Na36 O33 . . . 3_665 53.49(14) ?
    C17 Na35 Na36 O34 . . . . 179.87(16) ?
    C17 Na35 Na36 O34 . . . 3_665 104.48(13) ?
    C17 Na35 Na36 Na35 . . . 3_665 131.15(12) ?
    C17 Na35 Na36 Na36 . . . 3_565 21.89(15) ?
    C17 Na35 Na36 Na36 . . . 3_665 131.15(12) ?
    C17 Na35 Na36 Na37 . . . 1_455 -104.9(2) ?
    C18 C17 Na35 O15 . . . 3_665 -143.4(3) ?
    C18 C17 Na35 N16 . . . . 116.8(4) ?
    C18 C17 Na35 C27 . . . 1_655 -24.5(3) ?
    C18 C17 Na35 O28 . . . 1_655 20.6(3) ?
    C18 C17 Na35 O29 . . . . 127.2(3) ?
    C18 C17 Na35 O30 . . . 1_655 -46.0(3) ?
    C18 C17 Na35 Na36 . . . 3_665 -103.3(3) ?
    C18 C17 Na35 Na36 . . . . 157.8(2) ?
    C18 C17 Na35 Na37 . . . 3_665 -174.2(3) ?
    C18 C17 Na35 Na37 . . . 3_765 -75.7(3) ?
    C18 C19 C20 C21 . . . . -2.8(6) ?
    C18 C19 C20 C22 . . . . 178.7(4) ?
    C19 C20 C21 N16 . . . . 3.0(5) ?
    C19 C20 C21 C25 . . . . -177.0(3) ?
    C19 C20 C22 C23 . . . . 176.9(4) ?
    C20 C21 C25 C24 . . . . 0.5(5) ?
    C20 C21 C25 C26 . . . . -178.2(3) ?
    C20 C22 C23 C24 . . . . -0.6(5) ?
    C21 N16 C17 C18 . . . . -0.6(5) ?
    C21 N16 C17 Na35 . . . . 110.4(3) ?
    C21 N16 Na35 O15 . . . 3_665 165.5(2) ?
    C21 N16 Na35 C17 . . . . -118.9(3) ?
    C21 N16 Na35 C27 . . . 1_655 -76.3(2) ?
    C21 N16 Na35 O28 . . . 1_655 -40.1(2) ?
    C21 N16 Na35 O29 . . . . 71.9(2) ?
    C21 N16 Na35 O30 . . . 1_655 -100.3(2) ?
    C21 N16 Na35 O34 . . . . 57.8(3) ?
    C21 N16 Na35 Na36 . . . . 90.0(2) ?
    C21 N16 Na35 Na36 . . . 3_665 167.92(17) ?
    C21 N16 Na35 Na37 . . . 3_765 -133.04(18) ?
    C21 N16 Na35 Na37 . . . 3_665 135.0(2) ?
    C21 C20 C22 C23 . . . . -1.6(5) ?
    C21 C25 C26 C27 . . . . 31.5(4) ?
    C21 C25 C26 O28 . . . . -153.1(3) ?
    C22 C20 C21 N16 . . . . -178.4(3) ?
    C22 C20 C21 C25 . . . . 1.6(5) ?
    C22 C23 C24 C25 . . . . 2.9(5) ?
    C23 C24 C25 C21 . . . . -2.8(5) ?
    C23 C24 C25 C26 . . . . 176.0(3) ?
    C24 C25 C26 C27 . . . . -147.2(3) ?
    C24 C25 C26 O28 . . . . 28.1(4) ?
    C25 C26 C27 O29 . . . . 56.8(4) ?
    C25 C26 C27 O30 . . . . -128.7(3) ?
    C25 C26 C27 Na35 . . . 1_455 -163.0(3) ?
    C25 C26 O28 Na35 . . . 1_455 159.2(2) ?
    C26 C27 O29 Na35 . . . . -102.1(3) ?
    C26 C27 O29 Na36 . . . . 145.9(2) ?
    C26 C27 O30 Na35 . . . 1_455 -51.8(3) ?
    C26 C27 O30 Na37 . . . 3_665 153.47(19) ?
    C27 C26 O28 Na35 . . . 1_455 -25.2(3) ?
    C27 O29 Na35 O15 . . . 3_665 -54.6(2) ?
    C27 O29 Na35 N16 . . . . 27.0(2) ?
    C27 O29 Na35 C17 . . . . 22.3(2) ?
    C27 O29 Na35 C27 . . . 1_655 133.0(3) ?
    C27 O29 Na35 O28 . . . 1_655 101.1(2) ?
    C27 O29 Na35 O34 . . . . -158.7(2) ?
    C27 O29 Na35 Na36 . . . 3_665 -125.6(2) ?
    C27 O29 Na35 Na36 . . . . -131.9(3) ?
    C27 O29 Na35 Na37 . . . 3_765 -93.2(3) ?
    C27 O29 Na35 Na37 . . . 3_665 -54.5(2) ?
    C27 O29 Na36 O14 . . . . -124.9(2) ?
    C27 O29 Na36 C32 . . . 3_665 56.7(3) ?
    C27 O29 Na36 O33 . . . 1_455 -48.0(2) ?
    C27 O29 Na36 O33 . . . 3_665 37.8(2) ?
    C27 O29 Na36 O34 . . . . 153.5(2) ?
    C27 O29 Na36 O34 . . . 3_665 80.3(3) ?
    C27 O29 Na36 Na35 . . . . 126.7(3) ?
    C27 O29 Na36 Na35 . . . 3_665 105.5(3) ?
    C27 O29 Na36 Na36 . . . 3_565 -2.4(2) ?
    C27 O29 Na36 Na36 . . . 3_665 120.0(2) ?
    C27 O29 Na36 Na37 . . . 1_455 -68.4(3) ?
    C27 Na35 Na36 O14 1_655 . . . 32.51(13) ?
    C27 Na35 Na36 O29 1_655 . . . 140.91(12) ?
    C27 Na35 Na36 C32 1_655 . . 3_665 -98.17(11) ?
    C27 Na35 Na36 O33 1_655 . . 1_455 148.52(14) ?
    C27 Na35 Na36 O33 1_655 . . 3_665 -123.67(10) ?
    C27 Na35 Na36 O34 1_655 . . 3_665 -72.68(10) ?
    C27 Na35 Na36 O34 1_655 . . . 2.72(13) ?
    C27 Na35 Na36 Na35 1_655 . . 3_665 -46.01(9) ?
    C27 Na35 Na36 Na36 1_655 . . 3_665 -46.01(9) ?
    C27 Na35 Na36 Na36 1_655 . . 3_565 -155.26(9) ?
    C27 Na35 Na36 Na37 1_655 . . 1_455 77.9(3) ?
    O28 C26 C27 O29 . . . . -118.7(3) ?
    O28 C26 C27 O30 . . . . 55.8(4) ?
    O28 C26 C27 Na35 . . . 1_455 21.5(3) ?
    O28 Na35 Na36 O14 1_655 . . . -29.13(13) ?
    O28 Na35 Na36 O29 1_655 . . . 79.27(11) ?
    O28 Na35 Na36 C32 1_655 . . 3_665 -159.81(10) ?
    O28 Na35 Na36 O33 1_655 . . 3_665 174.69(9) ?
    O28 Na35 Na36 O33 1_655 . . 1_455 86.89(14) ?
    O28 Na35 Na36 O34 1_655 . . . -58.92(13) ?
    O28 Na35 Na36 O34 1_655 . . 3_665 -134.32(9) ?
    O28 Na35 Na36 Na35 1_655 . . 3_665 -107.65(9) ?
    O28 Na35 Na36 Na36 1_655 . . 3_665 -107.65(9) ?
    O28 Na35 Na36 Na36 1_655 . . 3_565 143.10(9) ?
    O28 Na35 Na36 Na37 1_655 . . 1_455 16.3(3) ?
    O29 C27 O30 Na35 . . . 1_455 121.9(3) ?
    O29 C27 O30 Na37 . . . 3_665 -32.8(4) ?
    O29 Na35 Na36 O14 . . . . -108.40(12) ?
    O29 Na35 Na36 C32 . . . 3_665 120.92(11) ?
    O29 Na35 Na36 O33 . . . 1_455 7.62(14) ?
    O29 Na35 Na36 O33 . . . 3_665 95.43(10) ?
    O29 Na35 Na36 O34 . . . 3_665 146.41(10) ?
    O29 Na35 Na36 O34 . . . . -138.19(14) ?
    O29 Na35 Na36 Na35 . . . 3_665 173.08(10) ?
    O29 Na35 Na36 Na36 . . . 3_665 173.08(10) ?
    O29 Na35 Na36 Na36 . . . 3_565 63.83(10) ?
    O29 Na35 Na36 Na37 . . . 1_455 -63.0(2) ?
    O30 C27 O29 Na35 . . . . 84.3(4) ?
    O30 C27 O29 Na36 . . . . -27.7(4) ?
    O30 Na35 Na36 O14 1_655 . . . 60.53(13) ?
    O30 Na35 Na36 O29 1_655 . . . 168.92(13) ?
    O30 Na35 Na36 C32 1_655 . . 3_665 -70.16(11) ?
    O30 Na35 Na36 O33 1_655 . . 1_455 176.54(14) ?
    O30 Na35 Na36 O33 1_655 . . 3_665 -95.65(11) ?
    O30 Na35 Na36 O34 1_655 . . 3_665 -44.66(11) ?
    O30 Na35 Na36 O34 1_655 . . . 30.74(13) ?
    O30 Na35 Na36 Na35 1_655 . . 3_665 -17.99(10) ?
    O30 Na35 Na36 Na36 1_655 . . 3_565 -127.25(10) ?
    O30 Na35 Na36 Na36 1_655 . . 3_665 -17.99(10) ?
    O30 Na35 Na36 Na37 1_655 . . 1_455 105.9(2) ?
    C31 C32 O33 Na36 . . . 3_665 175.8(3) ?
    C31 C32 O33 Na36 . . . 1_655 -85.1(4) ?
    C31 C32 O33 Na37 . . . . 61.6(4) ?
    C31 C32 O34 Na35 . . . . 71.9(4) ?
    C31 C32 O34 Na36 . . . . -77.5(4) ?
    C31 C32 O34 Na36 . . . 3_665 -175.9(3) ?
    C32 O33 Na37 N1 . . . 1_655 -114.8(3) ?
    C32 O33 Na37 C12 . . . . 26.4(3) ?
    C32 O33 Na37 O13 . . . . -17.8(3) ?
    C32 O33 Na37 O14 . . . 1_655 -124.8(3) ?
    C32 O33 Na37 O15 . . . . 48.3(3) ?
    C32 O33 Na37 O30 . . . 3_665 144.0(3) ?
    C32 O33 Na37 Na35 . . . 3_665 77.3(3) ?
    C32 O33 Na37 Na35 . . . 3_765 175.4(3) ?
    C32 O33 Na37 Na36 . . . 3_665 108.2(3) ?
    C32 O33 Na37 Na36 . . . 1_655 -155.2(3) ?
    C32 O34 Na35 O15 . . . 3_665 144.5(3) ?
    C32 O34 Na35 N16 . . . . -112.2(3) ?
    C32 O34 Na35 C27 . . . 1_655 26.1(3) ?
    C32 O34 Na35 O28 . . . 1_655 -18.6(3) ?
    C32 O34 Na35 O29 . . . . -125.8(3) ?
    C32 O34 Na35 O30 . . . 1_655 47.6(3) ?
    C32 O34 Na35 Na36 . . . 3_665 107.3(3) ?
    C32 O34 Na35 Na36 . . . . -156.1(3) ?
    C32 O34 Na35 Na37 . . . 3_665 175.7(3) ?
    C32 O34 Na35 Na37 . . . 3_765 77.4(3) ?
    C32 O34 Na36 O14 . . . . 0.2(3) ?
    C32 O34 Na36 O29 . . . . 129.4(3) ?
    C32 O34 Na36 C32 . . . 3_665 -117.5(3) ?
    C32 O34 Na36 O33 . . . 3_665 -139.0(3) ?
    C32 O34 Na36 O33 . . . 1_455 61.5(4) ?
    C32 O34 Na36 O34 . . . 3_665 -97.5(3) ?
    C32 O34 Na36 Na35 . . . . 157.3(3) ?
    C32 O34 Na36 Na35 . . . 3_665 -62.9(3) ?
    C32 O34 Na36 Na36 . . . 3_565 -151.4(3) ?
    C32 O34 Na36 Na36 . . . 3_665 -97.5(3) ?
    C32 O34 Na36 Na37 . . . 1_455 -5.2(3) ?
    O33 C32 O34 Na35 . . . . -109.0(3) ?
    O33 C32 O34 Na36 . . . 3_665 3.2(3) ?
    O33 C32 O34 Na36 . . . . 101.6(3) ?
    O34 C32 O33 Na36 . . . 1_655 95.9(4) ?
    O34 C32 O33 Na36 . . . 3_665 -3.3(3) ?
    O34 C32 O33 Na37 . . . . -117.5(3) ?
    O34 Na35 Na36 O14 . . . . 29.79(12) ?
    O34 Na35 Na36 O29 . . . . 138.19(14) ?
    O34 Na35 Na36 C32 . . . 3_665 -100.89(12) ?
    O34 Na35 Na36 O33 . . . 1_455 145.81(17) ?
    O34 Na35 Na36 O33 . . . 3_665 -126.39(12) ?
    O34 Na35 Na36 O34 . . . 3_665 -75.40(13) ?
    O34 Na35 Na36 Na35 . . . 3_665 -48.73(10) ?
    O34 Na35 Na36 Na36 . . . 3_665 -48.73(10) ?
    O34 Na35 Na36 Na36 . . . 3_565 -157.98(13) ?
    O34 Na35 Na36 Na37 . . . 1_455 75.2(2) ?
    Na35 O15 Na37 N1 3_665 . . 1_655 -107.78(12) ?
    Na35 O15 Na37 C2 3_665 . . 1_655 -100.52(13) ?
    Na35 O15 Na37 C12 3_665 . . . 157.6(3) ?
    Na35 O15 Na37 O13 3_665 . . . -176.45(14) ?
    Na35 O15 Na37 O30 3_665 . . 3_665 -23.08(13) ?
    Na35 O15 Na37 O33 3_665 . . . 79.00(13) ?
    Na35 O15 Na37 Na35 3_665 . . 3_765 -19.35(15) ?
    Na35 O15 Na37 Na36 3_665 . . 1_655 59.73(14) ?
    Na35 O15 Na37 Na36 3_665 . . 3_665 43.51(10) ?
    Na35 N16 C17 C18 . . . . -110.9(4) ?
    Na35 N16 C21 C20 . . . . 96.9(3) ?
    Na35 N16 C21 C25 . . . . -83.1(3) ?
    Na35 C17 C18 C19 . . . . -79.3(4) ?
    Na35 C27 O29 Na35 1_455 . . . 147.06(19) ?
    Na35 C27 O29 Na36 1_455 . . . 35.1(4) ?
    Na35 C27 O30 Na37 1_455 . . 3_665 -154.8(3) ?
    Na35 O29 Na36 O14 . . . . 108.43(10) ?
    Na35 O29 Na36 C32 . . . 3_665 -69.96(10) ?
    Na35 O29 Na36 O33 . . . 1_455 -174.67(10) ?
    Na35 O29 Na36 O33 . . . 3_665 -88.83(9) ?
    Na35 O29 Na36 O34 . . . . 26.83(9) ?
    Na35 O29 Na36 O34 . . . 3_665 -46.33(13) ?
    Na35 O29 Na36 Na35 . . . 3_665 -21.2(3) ?
    Na35 O29 Na36 Na36 . . . 3_665 -6.72(9) ?
    Na35 O29 Na36 Na36 . . . 3_565 -129.06(7) ?
    Na35 O29 Na36 Na37 . . . 1_455 164.97(7) ?
    Na35 O34 Na36 O14 . . . . -157.08(9) ?
    Na35 O34 Na36 O29 . . . . -27.94(9) ?
    Na35 O34 Na36 C32 . . . 3_665 85.13(10) ?
    Na35 O34 Na36 O33 . . . 1_455 -95.8(3) ?
    Na35 O34 Na36 O33 . . . 3_665 63.71(12) ?
    Na35 O34 Na36 O34 . . . 3_665 105.16(11) ?
    Na35 O34 Na36 Na35 . . . 3_665 139.77(8) ?
    Na35 O34 Na36 Na36 . . . 3_565 51.3(3) ?
    Na35 O34 Na36 Na36 . . . 3_665 105.16(11) ?
    Na35 O34 Na36 Na37 . . . 1_455 -162.53(7) ?
    Na36 O29 Na35 O15 . . . 3_665 77.22(9) ?
    Na36 O29 Na35 N16 . . . . 158.84(9) ?
    Na36 O29 Na35 C17 . . . . 154.17(9) ?
    Na36 O29 Na35 C27 . . . 1_655 -95.16(17) ?
    Na36 O29 Na35 O28 . . . 1_655 -127.01(8) ?
    Na36 O29 Na35 O34 . . . . -26.85(9) ?
    Na36 O29 Na35 Na36 . . . 3_665 6.24(9) ?
    Na36 O29 Na35 Na37 . . . 3_765 38.65(19) ?
    Na36 O29 Na35 Na37 . . . 3_665 77.37(6) ?
    Na36 C32 O33 Na36 3_665 . . 1_655 99.1(3) ?
    Na36 C32 O33 Na37 3_665 . . . -114.2(2) ?
    Na36 C32 O34 Na35 3_665 . . . -112.2(3) ?
    Na36 C32 O34 Na36 3_665 . . . 98.4(2) ?
    Na36 O33 Na37 N1 3_665 . . 1_655 137.0(2) ?
    Na36 O33 Na37 N1 1_655 . . 1_655 40.5(3) ?
    Na36 O33 Na37 C12 1_655 . . . -178.38(11) ?
    Na36 O33 Na37 C12 3_665 . . . -81.81(10) ?
    Na36 O33 Na37 O13 1_655 . . . 137.47(9) ?
    Na36 O33 Na37 O13 3_665 . . . -125.95(9) ?
    Na36 O33 Na37 O14 3_665 . . 1_655 126.98(10) ?
    Na36 O33 Na37 O14 1_655 . . 1_655 30.41(10) ?
    Na36 O33 Na37 O15 3_665 . . . -59.89(10) ?
    Na36 O33 Na37 O15 1_655 . . . -156.47(10) ?
    Na36 O33 Na37 O30 3_665 . . 3_665 35.80(11) ?
    Na36 O33 Na37 O30 1_655 . . 3_665 -60.78(11) ?
    Na36 O33 Na37 Na35 3_665 . . 3_765 67.25(9) ?
    Na36 O33 Na37 Na35 1_655 . . 3_665 -127.41(9) ?
    Na36 O33 Na37 Na35 1_655 . . 3_765 -29.33(10) ?
    Na36 O33 Na37 Na35 3_665 . . 3_665 -30.84(8) ?
    Na36 O33 Na37 Na36 3_665 . . 1_655 96.57(12) ?
    Na36 O33 Na37 Na36 1_655 . . 3_665 -96.57(12) ?
    Na36 O34 Na35 O15 . . . 3_665 -59.34(11) ?
    Na36 O34 Na35 O15 3_665 . . 3_665 37.24(11) ?
    Na36 O34 Na35 N16 3_665 . . . 140.5(2) ?
    Na36 O34 Na35 N16 . . . . 43.9(3) ?
    Na36 O34 Na35 C27 3_665 . . 1_655 -81.24(9) ?
    Na36 O34 Na35 C27 . . . 1_655 -177.82(10) ?
    Na36 O34 Na35 O28 . . . 1_655 137.48(9) ?
    Na36 O34 Na35 O28 3_665 . . 1_655 -125.94(9) ?
    Na36 O34 Na35 O29 3_665 . . . 126.94(10) ?
    Na36 O34 Na35 O29 . . . . 30.36(10) ?
    Na36 O34 Na35 O30 . . . 1_655 -156.29(10) ?
    Na36 O34 Na35 O30 3_665 . . 1_655 -59.70(10) ?
    Na36 O34 Na35 Na36 . . . 3_665 -96.58(11) ?
    Na36 O34 Na35 Na36 3_665 . . . 96.58(11) ?
    Na36 O34 Na35 Na37 3_665 . . 3_765 -29.93(7) ?
    Na36 O34 Na35 Na37 . . . 3_765 -126.51(8) ?
    Na36 O34 Na35 Na37 . . . 3_665 -28.20(9) ?
    Na36 O34 Na35 Na37 3_665 . . 3_665 68.38(8) ?
    Na36 O34 Na36 O14 3_665 . . . 97.76(8) ?
    Na36 O34 Na36 O29 3_665 . . . -133.10(9) ?
    Na36 O34 Na36 C32 3_665 . . 3_665 -20.03(9) ?
    Na36 O34 Na36 O33 3_665 . . 1_455 159.0(2) ?
    Na36 O34 Na36 O33 3_665 . . 3_665 -41.45(10) ?
    Na36 O34 Na36 O34 3_665 . . 3_665 0.0 ?
    Na36 O34 Na36 Na35 3_665 . . 3_665 34.61(6) ?
    Na36 O34 Na36 Na35 3_665 . . . -105.16(11) ?
    Na36 O34 Na36 Na36 3_665 . . 3_565 -53.9(2) ?
    Na36 O34 Na36 Na37 3_665 . . 1_455 92.31(11) ?
    Na36 Na35 Na36 O14 3_665 . . . 78.52(9) ?
    Na36 Na35 Na36 O29 3_665 . . . -173.08(10) ?
    Na36 Na35 Na36 C32 3_665 . . 3_665 -52.16(7) ?
    Na36 Na35 Na36 O33 3_665 . . 3_665 -77.66(7) ?
    Na36 Na35 Na36 O33 3_665 . . 1_455 -165.47(14) ?
    Na36 Na35 Na36 O34 3_665 . . 3_665 -26.67(5) ?
    Na36 Na35 Na36 O34 3_665 . . . 48.73(10) ?
    Na36 Na35 Na36 Na35 3_665 . . 3_665 0.0 ?
    Na36 Na35 Na36 Na36 3_665 . . 3_565 -109.25(8) ?
    Na36 Na35 Na36 Na37 3_665 . . 1_455 123.9(2) ?
    Na37 N1 C2 C3 1_455 . . . -113.3(4) ?
    Na37 N1 C6 C5 1_455 . . . 98.4(3) ?
    Na37 N1 C6 C10 1_455 . . . -82.6(3) ?
    Na37 C2 C3 C4 1_455 . . . -79.8(5) ?
    Na37 C12 O14 Na36 . . . . 38.1(4) ?
    Na37 C12 O14 Na37 . . . 1_455 147.35(19) ?
    Na37 C12 O15 Na35 . . . 3_665 -156.4(3) ?
    Na37 O14 Na36 O29 1_455 . . . 110.11(10) ?
    Na37 O14 Na36 C32 1_455 . . 3_665 -71.52(11) ?
    Na37 O14 Na36 O33 1_455 . . 1_455 26.48(9) ?
    Na37 O14 Na36 O33 1_455 . . 3_665 -46.44(14) ?
    Na37 O14 Na36 O34 1_455 . . . -174.25(9) ?
    Na37 O14 Na36 O34 1_455 . . 3_665 -88.98(9) ?
    Na37 O14 Na36 Na35 1_455 . . 3_665 -84.20(7) ?
    Na37 O14 Na36 Na35 1_455 . . . 166.51(7) ?
    Na37 O14 Na36 Na36 1_455 . . 3_565 -6.35(9) ?
    Na37 O14 Na36 Na36 1_455 . . 3_665 -128.95(7) ?
    Na37 Na35 Na36 O14 3_765 . . . 88.21(9) ?
    Na37 Na35 Na36 O14 3_665 . . . 177.91(9) ?
    Na37 Na35 Na36 O29 3_665 . . . -73.69(8) ?
    Na37 Na35 Na36 O29 3_765 . . . -163.40(9) ?
    Na37 Na35 Na36 C32 3_765 . . 3_665 -42.48(8) ?
    Na37 Na35 Na36 C32 3_665 . . 3_665 47.23(7) ?
    Na37 Na35 Na36 O33 3_765 . . 3_665 -67.97(7) ?
    Na37 Na35 Na36 O33 3_665 . . 3_665 21.73(6) ?
    Na37 Na35 Na36 O33 3_665 . . 1_455 -66.07(12) ?
    Na37 Na35 Na36 O33 3_765 . . 1_455 -155.78(12) ?
    Na37 Na35 Na36 O34 3_665 . . 3_665 72.72(6) ?
    Na37 Na35 Na36 O34 3_765 . . 3_665 -16.98(7) ?
    Na37 Na35 Na36 O34 3_665 . . . 148.12(11) ?
    Na37 Na35 Na36 O34 3_765 . . . 58.42(11) ?
    Na37 Na35 Na36 Na35 3_765 . . 3_665 9.69(5) ?
    Na37 Na35 Na36 Na35 3_665 . . 3_665 99.39(5) ?
    Na37 Na35 Na36 Na36 3_665 . . 3_565 -9.86(6) ?
    Na37 Na35 Na36 Na36 3_765 . . 3_565 -99.57(7) ?
    Na37 Na35 Na36 Na36 3_665 . . 3_665 99.39(5) ?
    Na37 Na35 Na36 Na36 3_765 . . 3_665 9.69(5) ?
    Na37 Na35 Na36 Na37 3_765 . . 1_455 133.6(2) ?
    Na37 Na35 Na36 Na37 3_665 . . 1_455 -136.7(2) ?
_iucr_refine_instructions_details
;
TITL RN_01_176j_Cu in P21/c #14
CELL 1.54184 6.110096 22.707542 16.158681 90 94.6263 90
ZERR 4 0.000519 0.001947 0.001185 0 0.0069 0
LATT 1
SYMM -X,0.5+Y,0.5-Z
SFAC C H N Na O
UNIT 96 60 8 12 32
L.S. 10
PLAN  20
REM reset to P21/c #14
BOND $H
MORE -1
CONF
fmap 2
acta
REM <HKL>C:/Users/chmcmp/Work%20in%20Progress/RN_01_076j/Rerefinement%20171014
REM /RN_01_176j_Cu.hkl</HKL>
WGHT    0.047500
FVAR       1.95276
N1    3    0.245974    0.590150    0.320731    11.00000    0.02631    0.02314 =
         0.02569   -0.00026    0.00744   -0.00491
C2    1    0.089347    0.566341    0.361570    11.00000    0.04118    0.02878 =
         0.02850   -0.00355    0.00984   -0.01457
AFIX  43
H2    2    0.064694    0.526089    0.355659    11.00000   -1.20000
AFIX   0
C3    1   -0.042350    0.598038    0.413392    11.00000    0.04432    0.05258 =
         0.04063   -0.01346    0.02456   -0.02037
AFIX  43
H3    2   -0.149071    0.578883    0.441281    11.00000   -1.20000
AFIX   0
C4    1   -0.011668    0.657025    0.422195    11.00000    0.04129    0.04925 =
         0.04085   -0.02165    0.02262   -0.01057
AFIX  43
H4    2   -0.098032    0.678582    0.456102    11.00000   -1.20000
AFIX   0
C5    1    0.150329    0.685362    0.380108    11.00000    0.02492    0.03262 =
         0.02305   -0.00949    0.00418   -0.00198
C6    1    0.279179    0.650011    0.330274    11.00000    0.02152    0.02126 =
         0.02283   -0.00119    0.00009   -0.00202
C7    1    0.193928    0.746414    0.386772    11.00000    0.02855    0.03118 =
         0.03096   -0.01314    0.00046    0.00723
AFIX  43
H7    2    0.108038    0.769784    0.418590    11.00000   -1.20000
AFIX   0
C8    1    0.358461    0.771532    0.347690    11.00000    0.03968    0.01665 =
         0.02689   -0.00488   -0.00461    0.00149
AFIX  43
H8    2    0.384129    0.811811    0.352351    11.00000   -1.20000
AFIX   0
C9    1    0.489906    0.736423    0.300142    11.00000    0.02604    0.02012 =
         0.03140   -0.00198    0.00072   -0.00056
AFIX  43
H9    2    0.605787    0.753795    0.275233    11.00000   -1.20000
AFIX   0
C10   1    0.452293    0.676915    0.289265    11.00000    0.01997    0.01866 =
         0.01988   -0.00370   -0.00296   -0.00021
C11   1    0.591249    0.643286    0.233626    11.00000    0.01753    0.02042 =
         0.02371   -0.00018    0.00425   -0.00059
C12   1    0.504919    0.589397    0.185035    11.00000    0.01683    0.01682 =
         0.02151    0.00070    0.00804   -0.00017
O13   5    0.777001    0.660251    0.222165    11.00000    0.01932    0.02914 =
         0.04314   -0.01037    0.00652   -0.00822
O14   5    0.338155    0.596849    0.136395    11.00000    0.01737    0.02699 =
         0.02666   -0.00178    0.00175   -0.00402
O15   5    0.622464    0.544402    0.194910    11.00000    0.01826    0.01997 =
         0.03951   -0.00266    0.01080    0.00090
N16   3    0.249449    0.564920   -0.332212    11.00000    0.02791    0.01892 =
         0.02769    0.00109    0.00870    0.00099
C17   1    0.404038    0.536998   -0.369486    11.00000    0.03390    0.02555 =
         0.02740   -0.00265    0.01070    0.00270
AFIX  43
H17   2    0.423216    0.496977   -0.359042    11.00000   -1.20000
AFIX   0
C18   1    0.540099    0.563983   -0.423545    11.00000    0.04130    0.03433 =
         0.03862   -0.00134    0.02065    0.00384
AFIX  43
H18   2    0.645445    0.542237   -0.448654    11.00000   -1.20000
AFIX   0
C19   1    0.516056    0.622770   -0.438952    11.00000    0.04465    0.03988 =
         0.03393    0.00545    0.02106   -0.00346
AFIX  43
H19   2    0.603660    0.641348   -0.475532    11.00000   -1.20000
AFIX   0
C20   1    0.358893    0.655167   -0.399506    11.00000    0.03180    0.02508 =
         0.02418    0.00326    0.00595   -0.00249
C21   1    0.223025    0.624015   -0.347228    11.00000    0.02189    0.02111 =
         0.01699    0.00014    0.00121   -0.00430
C22   1    0.327070    0.716651   -0.410980    11.00000    0.03495    0.02988 =
         0.02843    0.01064    0.00471   -0.00618
AFIX  43
H22   2    0.417899    0.737514   -0.444000    11.00000   -1.20000
AFIX   0
C23   1    0.164592    0.745530   -0.374085    11.00000    0.03630    0.02257 =
         0.03203    0.00708   -0.00434   -0.00296
AFIX  43
H23   2    0.146130    0.785880   -0.381640    11.00000   -1.20000
AFIX   0
C24   1    0.024938    0.714125   -0.324554    11.00000    0.02646    0.02037 =
         0.02464    0.00189   -0.00274    0.00254
AFIX  43
H24   2   -0.089314    0.733817   -0.301725    11.00000   -1.20000
AFIX   0
C25   1    0.054436    0.654649   -0.309243    11.00000    0.02134    0.02150 =
         0.01926    0.00076   -0.00078   -0.00052
C26   1   -0.089469    0.624616   -0.251686    11.00000    0.02011    0.01901 =
         0.02060   -0.00293    0.00074    0.00036
C27   1   -0.004875    0.573334   -0.196360    11.00000    0.01325    0.01811 =
         0.02447   -0.00152    0.00849    0.00171
O28   5   -0.275382    0.642432   -0.243062    11.00000    0.01863    0.03075 =
         0.03748    0.00615    0.00450    0.00835
O29   5    0.161060    0.583455   -0.148601    11.00000    0.01533    0.02422 =
         0.02580    0.00051   -0.00096    0.00352
O30   5   -0.123412    0.528309   -0.200849    11.00000    0.01693    0.02120 =
         0.03233    0.00162    0.00697   -0.00040
C31   1    0.733055    0.653374   -0.002467    11.00000    0.08440    0.02469 =
         0.04590    0.00251   -0.01293   -0.00715
AFIX 137
H31A  2    0.588352    0.665364    0.009592    11.00000   -1.50000
H31B  2    0.764353    0.668548   -0.055695    11.00000   -1.50000
H31C  2    0.838651    0.668430    0.039459    11.00000   -1.50000
AFIX   0
C32   1    0.745226    0.587587   -0.003643    11.00000    0.01347    0.02735 =
         0.02049    0.00246    0.00036   -0.00181
O33   5    0.904042    0.562111    0.035227    11.00000    0.01589    0.05318 =
         0.02434    0.00681    0.00116    0.00847
O34   5    0.593316    0.559901   -0.043004    11.00000    0.01496    0.04146 =
         0.02687   -0.00975    0.00131   -0.00508
NA35  4    0.505418    0.549831   -0.180999    11.00000    0.01465    0.02107 =
         0.02452   -0.00148    0.00157    0.00026
NA36  4    0.247809    0.540621   -0.003096    11.00000    0.01242    0.02789 =
         0.03406    0.00159    0.00349    0.00047
NA37  4    0.996811    0.565150    0.174198    11.00000    0.01492    0.02209 =
         0.02239    0.00062    0.00192   -0.00019
HKLF 4
REM  RN_01_176j_Cu in P21/c #14
REM R1 =  0.0498 for   2557 Fo > 4sig(Fo)  and  0.0891 for all   3943 data
REM    335 parameters refined using      0 restraints
END
WGHT      0.0475      0.0000
REM Highest difference peak  0.254,  deepest hole -0.288,  1-sigma level  0.067
Q1    1   0.1277  0.5404 -0.0559  11.00000  0.05    0.25
Q2    1   0.9965  0.6295  0.0641  11.00000  0.05    0.24
Q3    1   0.8531  0.6580  0.1203  11.00000  0.05    0.24
Q4    1   1.0793  0.5604  0.0634  11.00000  0.05    0.23
Q5    1   0.3394  0.5905 -0.0966  11.00000  0.05    0.23
Q6    1   0.8348  0.5604  0.1218  11.00000  0.05    0.23
Q7    1   0.1252  0.5342 -0.1271  11.00000  0.05    0.23
Q8    1   0.2686  0.6015 -0.2191  11.00000  0.05    0.23
Q9    1   0.9152  0.5522  0.0552  11.00000  0.05    0.23
Q10   1   0.2694  0.8108  0.3945  11.00000  0.05    0.22
Q11   1   0.6692  0.6794 -0.0808  11.00000  0.05    0.22
Q12   1   0.6485  0.5545 -0.1241  11.00000  0.05    0.22
Q13   1   0.2477  0.5719  0.0860  11.00000  0.05    0.22
Q14   1   0.0589  0.5851 -0.3217  11.00000  0.05    0.22
Q15   1   0.8309  0.5178  0.0216  11.00000  0.05    0.22
Q16   1  -0.1648  0.5627 -0.1497  11.00000  0.05    0.22
Q17   1   0.6852  0.6391  0.1012  11.00000  0.05    0.21
Q18   1   0.3001  0.6460 -0.3787  11.00000  0.05    0.21
Q19   1   0.2079  0.6114 -0.2013  11.00000  0.05    0.21
Q20   1   0.3018  0.5711  0.2458  11.00000  0.05    0.21
REM The information below was added by Olex2.
REM
REM R1 = 0.0498 for 2557 Fo > 4sig(Fo) and 0.0891 for all 7952 data
REM n/a parameters refined using n/a restraints
REM Highest difference peak 0.25, deepest hole -0.29
REM Mean Shift 0, Max Shift 0.000.
REM +++ Tabular Listing of Refinement Information +++
REM R1_all = 0.0891
REM R1_gt = 0.0498
REM wR_ref = 0.1303
REM GOOF = 0.985
REM Shift_max = 0.000
REM Shift_mean = 0
REM Reflections_all = 7952
REM Reflections_gt = 2557
REM Parameters = n/a
REM Hole = -0.29
REM Peak = 0.25
REM Flack = n/a
;
