# Supplementary material for: Crystal structure of poly[μ-acetato-bis­[μ-2-oxo-2-(quinolin-8-yl)ethano­ato]tris­odium]
Source: Acta Crystallogr Sect E Struct Rep Online. 2014 Oct 31;70(Pt 11):m385–6. doi: 10.1107/S1600536814023423 (PMC4257345; doi:10.1107/S1600536814023423)
Supplement: Supplementary file 2 [file e-70-0m385-Isup2.hkl]

# 
# h,k,l, Fc-squared, Fo-squared, sigma(Fo-squared) and status flag 
# 
data_I
_shelx_title 
;
RN-01-176j-Cu in P21/c #14
;
_shelx_refln_list_code          4 
_shelx_F_calc_maximum      285.46 
_exptl_crystal_F_000      1080.00 
_reflns_d_resolution_high  0.8401 
 
loop_ 
 _symmetry_equiv_pos_as_xyz 
 'x, y, z' 
 '-x, y+1/2, -z+1/2' 
 '-x, -y, -z' 
 'x, -y-1/2, z-1/2' 
 
_cell_length_a     6.1101 
_cell_length_b    22.7075 
_cell_length_c    16.1587 
_cell_angle_alpha  90.000 
_cell_angle_beta   94.626 
_cell_angle_gamma  90.000 
 
_shelx_F_squared_multiplier     1.000 
 
loop_ 
 _refln_index_h 
 _refln_index_k 
 _refln_index_l 
 _refln_F_squared_calc 
 _refln_F_squared_meas 
 _refln_F_squared_sigma 
 _refln_observed_status 
   1   0   0       80.98       13.68     25.69 o 
   2   0   0      489.45      389.90     77.31 o 
   3   0   0       12.30       34.58     56.70 o 
   4   0   0     5534.83     5931.96    384.28 o 
   5   0   0       41.14       -3.00     30.96 o 
   6   0   0        9.44       41.13     24.66 o 
   7   0   0       14.04       27.35     23.78 o 
   1   1   0     7327.70     7117.88    131.84 o 
   2   1   0       26.35       26.47     31.08 o 
   3   1   0      112.72       72.54     32.22 o 
   4   1   0       11.72        3.25     38.72 o 
   5   1   0      650.56      720.23     54.98 o 
   6   1   0       34.34       26.31     30.56 o 
   7   1   0      480.34      250.11     59.03 o 
   0   2   0    11581.81    12766.12    141.78 o 
   1   2   0       40.61       24.27      7.86 o 
   2   2   0     2111.55     2133.89    146.83 o 
   3   2   0        6.70      -15.81     30.80 o 
   4   2   0      576.83      605.54     90.87 o 
   5   2   0       26.92       47.91     30.52 o 
   6   2   0      305.92      304.01     36.66 o 
   7   2   0        8.16       60.32     26.75 o 
   1   3   0     1429.93     1244.59     53.94 o 
   2   3   0      101.13       90.14     16.42 o 
   3   3   0     9964.99    10443.33    289.98 o 
   4   3   0       34.44       36.68     18.87 o 
   5   3   0        0.06       21.18     28.03 o 
   6   3   0       23.33       34.68     20.18 o 
   7   3   0       77.22       91.76     29.11 o 
   0   4   0    13358.14    12474.77    172.00 o 
   1   4   0      504.94      439.31     27.37 o 
   2   4   0      893.82      757.92    106.82 o 
   3   4   0     1221.51     1301.25    104.29 o 
   4   4   0     1456.76     1482.55    133.44 o 
   5   4   0       13.29      -21.91     47.87 o 
   6   4   0      230.57      267.70     55.98 o 
   7   4   0        0.99        5.42     21.60 o 
   1   5   0    10289.71     9779.97    112.11 o 
   2   5   0      767.99      724.04    104.19 o 
   3   5   0     9415.72     9639.62    450.37 o 
   4   5   0      120.13      124.19     22.82 o 
   5   5   0      458.87      467.70     64.04 o 
   6   5   0       49.69       66.84     42.17 o 
   7   5   0       55.54      100.90     30.84 o 
   0   6   0    22031.93    21410.61    268.46 o 
   1   6   0      308.18      177.66     63.62 o 
   2   6   0     2481.32     2286.73    186.07 o 
   3   6   0      112.75      141.41     75.02 o 
   4   6   0      543.09      554.47     51.21 o 
   5   6   0       18.87       19.91     33.62 o 
   6   6   0      973.28     1041.29    102.17 o 
   7   6   0       30.61      -19.50     23.46 o 
   1   7   0     3697.20     3949.80    124.04 o 
   2   7   0       10.24       67.79     57.89 o 
   3   7   0      104.32       31.20     50.70 o 
   4   7   0      290.21      294.41     30.62 o 
   5   7   0     1631.76     1983.02    139.67 o 
   6   7   0      108.51      157.59     50.77 o 
   7   7   0       52.47       84.12     29.58 o 
   0   8   0    15021.10    15695.47    251.92 o 
   1   8   0      314.02      279.01     37.99 o 
   2   8   0     4612.49     4327.33    262.86 o 
   3   8   0      151.90      171.47     79.85 o 
   4   8   0      885.53      835.21     62.81 o 
   5   8   0      212.11      217.63     30.53 o 
   6   8   0       37.53       37.07     40.44 o 
   1   9   0     1429.83     1532.39     99.39 o 
   2   9   0       14.92       70.01     57.19 o 
   3   9   0      485.13      569.95    121.62 o 
   4   9   0        7.92       -6.02     15.28 o 
   5   9   0      715.01      693.57     70.02 o 
   6   9   0      271.51      265.83     54.53 o 
   0  10   0    39324.79    40128.52    407.41 o 
   1  10   0     1120.26     1196.56     82.10 o 
   2  10   0      102.85       32.51     36.35 o 
   3  10   0       37.88       41.58     50.38 o 
   4  10   0     1019.99     1014.12     57.48 o 
   5  10   0      119.61       59.03     45.52 o 
   6  10   0      294.25      245.19     59.89 o 
   1  11   0      151.08      144.92     35.32 o 
   2  11   0     2156.04     2181.96    198.22 o 
   3  11   0      198.45      240.24     27.43 o 
   4  11   0       52.05       64.52     21.10 o 
   5  11   0      415.89      437.81     45.26 o 
   6  11   0      133.78      111.96     28.50 o 
   0  12   0      352.99      415.62     87.52 o 
   1  12   0     2303.89     2302.86    185.32 o 
   2  12   0      284.48      318.18     84.27 o 
   3  12   0        6.91       -7.64     18.03 o 
   4  12   0      136.68      150.97     27.98 o 
   5  12   0      321.11      302.14     39.87 o 
   6  12   0      328.35      346.96     48.96 o 
   1  13   0      838.62      872.49    113.28 o 
   2  13   0      782.50      714.21    117.91 o 
   3  13   0     1269.14     1319.94     61.96 o 
   4  13   0      590.39      545.27     47.38 o 
   5  13   0      104.96       94.95     29.21 o 
   6  13   0       43.00       37.74     23.69 o 
   0  14   0      711.71      717.42    121.75 o 
   1  14   0     1902.94     1995.40    140.49 o 
   2  14   0      689.18      651.36    109.07 o 
   3  14   0     3281.01     3213.09     96.88 o 
   4  14   0      486.27      509.46     45.69 o 
   5  14   0      115.03      122.22     31.37 o 
   6  14   0        4.05       30.17     21.69 o 
   1  15   0      164.07      179.29     71.24 o 
   2  15   0      457.55      387.86     87.45 o 
   3  15   0     1800.78     1948.57     78.02 o 
   4  15   0      899.76      919.51     61.28 o 
   5  15   0      337.19      303.99     28.27 o 
   6  15   0       53.10       30.00     17.48 o 
   0  16   0      502.82      562.62     72.97 o 
   1  16   0      218.50      207.66     27.25 o 
   2  16   0     2880.34     2633.25    241.38 o 
   3  16   0     1069.91     1038.86     62.60 o 
   4  16   0        0.18        5.62     15.54 o 
   5  16   0       23.82        6.27     24.73 o 
   1  17   0       16.60       21.24     30.93 o 
   2  17   0      836.92      860.12     67.25 o 
   3  17   0       36.34        9.63     26.10 o 
   4  17   0      738.05      740.80     89.07 o 
   5  17   0      105.86       29.65     21.33 o 
   0  18   0       21.52      -20.42     57.73 o 
   1  18   0      309.38      278.50     40.82 o 
   2  18   0     1500.33     1478.78     94.64 o 
   3  18   0      360.85      396.11     53.71 o 
   4  18   0      114.30       53.52     35.33 o 
   5  18   0        6.30      -20.21     20.21 o 
   1  19   0      158.14      141.56     22.25 o 
   2  19   0      273.84      288.62     44.86 o 
   3  19   0        3.00       24.71     19.90 o 
   4  19   0       34.08       59.04     27.00 o 
   5  19   0        0.65       -0.27     16.73 o 
   0  20   0      502.89      460.24     72.00 o 
   1  20   0     1001.63     1050.89    110.74 o 
   2  20   0      270.38      274.88     45.97 o 
   3  20   0        4.48       -1.80     18.50 o 
   4  20   0      102.73       58.12     21.38 o 
   1  21   0      208.29      227.36     31.93 o 
   2  21   0      102.78       46.83     43.92 o 
   3  21   0        0.69       -0.11     34.12 o 
   4  21   0      385.35      339.25     34.95 o 
   0  22   0       18.87       -7.89     31.32 o 
   1  22   0     3105.57     3119.45    172.58 o 
   2  22   0      127.31      132.43     25.76 o 
   3  22   0      224.11      170.22     46.88 o 
   4  22   0        0.79        1.66     25.27 o 
   1  23   0       19.98       19.72     32.61 o 
   2  23   0       11.50        0.88     32.27 o 
   3  23   0        0.11       10.53     18.52 o 
   0  24   0        3.93       10.29     28.56 o 
   1  24   0       35.65      -26.88     37.57 o 
   2  24   0      232.87      181.26     49.68 o 
   3  24   0      462.39      456.95     46.51 o 
   1  25   0       10.21        1.38     27.71 o 
   2  25   0      148.77      128.16     48.01 o 
   0  26   0       26.11        8.23     22.26 o 
   1  26   0        0.93       -3.87     27.30 o 
  -7   1   1       10.81      -16.18     16.87 o 
  -6   1   1     1771.40     1739.39     98.90 o 
  -5   1   1        9.30        2.84     16.78 o 
  -4   1   1     1004.72     1016.98    110.83 o 
  -3   1   1        4.50        7.89     35.28 o 
  -2   1   1      118.81       75.76     31.72 o 
  -1   1   1        5.53        1.75     18.17 o 
   0   1   1     5011.45     5235.87    107.54 o 
   1   1   1       75.28       67.61     19.49 o 
   2   1   1     3297.14     3328.68    132.61 o 
   3   1   1        0.10       13.65     31.29 o 
   4   1   1      111.12      148.44     32.51 o 
   5   1   1       10.76      -15.95     21.15 o 
   6   1   1      810.03     1028.06     90.94 o 
   7   1   1        1.60       -4.38     12.69 o 
  -7   2   1      171.78       97.34     30.18 o 
  -6   2   1        8.20       13.25     19.00 o 
  -5   2   1     1142.60     1134.81     89.84 o 
  -4   2   1       36.86       23.30     36.37 o 
  -3   2   1      890.74      863.73     89.01 o 
  -2   2   1        8.11        6.87     30.91 o 
  -1   2   1     4753.43     4335.20    240.23 o 
   0   2   1        7.08       12.68     10.21 o 
   1   2   1    11837.26    11486.23    150.63 o 
   2   2   1       95.16       86.23     23.25 o 
   3   2   1      528.37      439.76     45.33 o 
   4   2   1        1.53       46.37     39.01 o 
   5   2   1      148.75      128.21     35.57 o 
   6   2   1        0.60       25.33     31.54 o 
   7   2   1      395.72      297.12     42.04 o 
  -7   3   1        4.70       19.78     24.85 o 
  -6   3   1      498.85      526.46     46.13 o 
  -5   3   1        1.85      101.01     80.99 o 
  -4   3   1      146.35      173.37     53.38 o 
  -3   3   1      445.22      421.48     62.36 o 
  -2   3   1     4120.82     4310.60    146.85 o 
  -1   3   1      756.77      673.00     40.73 o 
   0   3   1    15905.74    15689.95    261.32 o 
   1   3   1      872.58      836.08     43.01 o 
   2   3   1      144.38      110.09     15.84 o 
   3   3   1      229.05      252.16     85.32 o 
   4   3   1      501.00      433.34     47.96 o 
   5   3   1        0.93       -1.34     31.08 o 
   6   3   1      354.74      419.97     64.71 o 
   7   3   1        7.60       23.75     24.60 o 
  -7   4   1      663.70      669.74     61.79 o 
  -6   4   1       20.46       21.19     20.86 o 
  -5   4   1      251.43      267.30     50.59 o 
  -4   4   1       81.67      124.07     29.54 o 
  -3   4   1    25336.65    25507.28    445.86 o 
  -2   4   1      178.58      187.91     36.13 o 
  -1   4   1      816.72      812.97     37.91 o 
   0   4   1      762.90      758.21     51.84 o 
   1   4   1     7626.63     7359.11    123.93 o 
   2   4   1       40.75       62.20     21.02 o 
   3   4   1     3311.12     3293.18    263.36 o 
   4   4   1      233.62      243.38     39.04 o 
   5   4   1       97.04       52.32     32.92 o 
   6   4   1        0.01        9.33     29.53 o 
   7   4   1      127.07      127.08     34.12 o 
  -7   5   1       27.21       52.45     26.75 o 
  -6   5   1      932.02     1000.11    102.06 o 
  -5   5   1       69.74       79.30     30.86 o 
  -4   5   1      237.70      318.78     46.48 o 
  -3   5   1      146.21      131.54     38.92 o 
  -2   5   1     2402.32     2570.72    105.79 o 
  -1   5   1      744.81      665.02     83.93 o 
   0   5   1     1994.94     1991.28     64.15 o 
   1   5   1      307.42      293.78     26.13 o 
   2   5   1     4071.94     4346.16    112.66 o 
   3   5   1      467.10      439.36    114.17 o 
   4   5   1     2295.04     2422.82    110.87 o 
   5   5   1        3.84       -4.01     34.88 o 
   6   5   1       16.29        2.51     31.32 o 
   7   5   1      128.71      168.39     34.48 o 
  -7   6   1       86.90       72.31     26.76 o 
  -6   6   1      151.40       85.87     41.05 o 
  -5   6   1      150.73      163.89     52.78 o 
  -4   6   1        6.61       33.68     49.57 o 
  -3   6   1     9039.88     8465.35    429.49 o 
  -2   6   1      174.59      133.34     59.58 o 
  -1   6   1     2752.52     2864.04    118.64 o 
   0   6   1     1314.58     1220.69     43.72 o 
   1   6   1     2640.97     2450.23     97.49 o 
   2   6   1      109.36       34.28     51.48 o 
   3   6   1     3005.24     3223.92    263.78 o 
   4   6   1      131.53      122.14     32.93 o 
   5   6   1      981.03     1103.08    106.71 o 
   6   6   1       48.05       31.71     36.78 o 
   7   6   1       53.43       83.08     26.95 o 
  -7   7   1        0.46       18.92     21.57 o 
  -6   7   1      371.03      333.05     64.51 o 
  -5   7   1      317.10      274.97     57.84 o 
  -4   7   1      535.31      584.26    102.87 o 
  -3   7   1      870.64      998.00    164.13 o 
  -2   7   1      593.89      610.29    100.70 o 
  -1   7   1      657.87      662.33     58.80 o 
   0   7   1     6022.89     6186.25    101.66 o 
   1   7   1      757.90      804.02     41.27 o 
   2   7   1     1898.69     1867.95     75.84 o 
   3   7   1        9.84      -65.83     65.83 o 
   4   7   1      612.43      631.71     40.34 o 
   5   7   1        1.27       17.75     36.31 o 
   6   7   1      153.15      172.15     52.02 o 
  -6   8   1        7.73       53.32     39.53 o 
  -5   8   1      127.18      113.48     24.56 o 
  -4   8   1      222.62      246.74     42.67 o 
  -3   8   1     4938.39     4837.21    340.38 o 
  -2   8   1     1597.05     1653.06    164.13 o 
  -1   8   1     1709.17     1746.19     93.60 o 
   0   8   1      389.79      419.47     29.27 o 
   1   8   1       11.09        4.70     14.16 o 
   2   8   1      121.77      113.35     48.88 o 
   3   8   1      813.86      666.45    132.13 o 
   4   8   1      231.04      216.25     21.93 o 
   5   8   1     4902.72     5689.34    236.47 o 
   6   8   1       44.05       38.25     41.51 o 
  -6   9   1      535.81      548.24     49.64 o 
  -5   9   1       51.46       33.77     52.15 o 
  -4   9   1      388.24      421.99     36.73 o 
  -3   9   1        9.64       65.77     53.52 o 
  -2   9   1       55.32       76.32     45.23 o 
  -1   9   1      536.18      546.06     58.44 o 
   0   9   1     5083.73     4765.17    139.93 o 
   1   9   1      803.65      862.59     64.00 o 
   2   9   1       88.47       81.35     49.54 o 
   3   9   1      192.55      241.89     85.99 o 
   4   9   1     1057.85     1043.02     46.30 o 
   5   9   1        3.74      -19.98     32.02 o 
   6   9   1       74.70       37.48     37.61 o 
  -6  10   1       21.09      101.40     37.58 o 
  -5  10   1      154.86      163.95     29.93 o 
  -4  10   1      233.87      248.99     30.96 o 
  -3  10   1        4.88       75.16     51.49 o 
  -2  10   1       79.41       61.96     49.64 o 
  -1  10   1     4271.60     4491.08    164.29 o 
   0  10   1     9767.21    10553.48    211.08 o 
   1  10   1       28.75       12.94     21.40 o 
   2  10   1       86.04       96.04     58.35 o 
   3  10   1      281.74      112.91     60.41 o 
   4  10   1        4.29        6.09     18.04 o 
   5  10   1      804.84      860.06     96.76 o 
   6  10   1        1.93        5.76     32.79 o 
  -6  11   1     1477.44     1525.77     99.13 o 
  -5  11   1       75.08      108.40     32.51 o 
  -4  11   1      183.13      175.75     29.09 o 
  -3  11   1      361.23      433.38     35.46 o 
  -2  11   1     2266.90     2263.15    211.63 o 
  -1  11   1      230.15      199.17     77.58 o 
   0  11   1      207.12      162.16     30.32 o 
   1  11   1     1276.72     1401.86     86.76 o 
   2  11   1     2362.04     2340.62    206.21 o 
   3  11   1       93.59      112.24     19.54 o 
   4  11   1        4.42        4.51     19.10 o 
   5  11   1       18.54       93.76     45.82 o 
   6  11   1       44.73       50.41     35.18 o 
  -6  12   1        4.94      -14.35     26.98 o 
  -5  12   1      562.14      569.26     67.32 o 
  -4  12   1       35.05       -3.46     17.60 o 
  -3  12   1      137.57      159.01     25.44 o 
  -2  12   1       99.24       78.59     68.09 o 
  -1  12   1     6950.23     6698.38    215.89 o 
   0  12   1     1078.46     1110.19    138.38 o 
   1  12   1        4.16      -18.55     22.39 o 
   2  12   1      603.38      664.86    112.08 o 
   3  12   1      105.44       82.57     19.83 o 
   4  12   1      847.88      903.75     53.24 o 
   5  12   1       92.35      129.10     50.68 o 
   6  12   1      125.50      124.89     25.44 o 
  -6  13   1       37.04       34.58     15.12 o 
  -5  13   1      280.55      289.62     37.11 o 
  -4  13   1       97.29      104.90     26.00 o 
  -3  13   1      671.77      709.83     46.76 o 
  -2  13   1      413.25      374.65     86.01 o 
  -1  13   1      107.62       81.14     51.49 o 
   0  13   1      133.34      153.45     45.50 o 
   1  13   1      657.66      636.70    128.11 o 
   2  13   1     2014.18     2134.96    119.96 o 
   3  13   1      188.89      221.32     28.38 o 
   4  13   1      307.27      288.05     39.21 o 
   5  13   1        2.39      -13.96     35.43 o 
   6  13   1       46.22       71.62     26.26 o 
  -6  14   1      108.37      111.77     17.07 o 
  -5  14   1       20.42       16.02     18.48 o 
  -4  14   1     2712.76     2650.30    111.07 o 
  -3  14   1     4475.57     4497.02    115.61 o 
  -2  14   1       17.35       14.94     19.23 o 
  -1  14   1     2165.90     2232.14    203.05 o 
   0  14   1     1615.34     1596.08    129.19 o 
   1  14   1     3576.65     3637.06    297.15 o 
   2  14   1       25.59       -4.43     15.78 o 
   3  14   1        9.52        6.14     18.01 o 
   4  14   1     2555.69     2717.77     99.58 o 
   5  14   1     1558.28     1312.40    191.74 o 
   6  14   1        4.55        1.12     17.71 o 
  -6  15   1      209.36      149.21     73.81 o 
  -5  15   1      275.54      279.09     31.13 o 
  -4  15   1        7.62       31.81     22.93 o 
  -3  15   1      534.35      526.45     43.80 o 
  -2  15   1     1290.62     1316.86     83.96 o 
  -1  15   1      705.70      497.08     75.56 o 
   0  15   1      109.63       67.04     39.23 o 
   1  15   1      432.63      447.81     37.15 o 
   2  15   1     2265.95     1987.87    145.03 o 
   3  15   1        6.11       20.95     16.73 o 
   4  15   1      304.31      312.45     36.72 o 
   5  15   1      159.23      119.34     26.92 o 
  -5  16   1      107.75       86.82     31.14 o 
  -4  16   1      574.92      563.60     80.96 o 
  -3  16   1      823.84      782.15     58.90 o 
  -2  16   1      278.11      294.88     44.84 o 
  -1  16   1        9.08       23.86     15.92 o 
   0  16   1      183.82      103.45     28.10 o 
   1  16   1     1265.67     1187.45     48.35 o 
   2  16   1      408.31      383.78     41.12 o 
   3  16   1      125.08      141.45     30.96 o 
   4  16   1      172.28      145.69     29.27 o 
   5  16   1      556.62      463.81     41.61 o 
  -5  17   1      142.90      158.49     33.24 o 
  -4  17   1      785.39      696.04     86.95 o 
  -3  17   1     5375.27     5635.37    185.74 o 
  -2  17   1      718.23      695.04     60.30 o 
  -1  17   1       98.32      103.38     19.93 o 
   0  17   1       81.22       53.27     26.19 o 
   1  17   1      617.72      557.97     37.63 o 
   2  17   1      818.66      729.82     81.57 o 
   3  17   1       65.10       62.51     28.55 o 
   4  17   1       50.45       44.67     18.47 o 
   5  17   1       58.82       96.86     29.36 o 
  -5  18   1        0.16        4.15     18.27 o 
  -4  18   1       56.77       36.04     34.11 o 
  -3  18   1      218.64      245.55     36.37 o 
  -2  18   1     4103.66     3900.40    152.13 o 
  -1  18   1      406.37      413.43     35.35 o 
   0  18   1       66.87       48.90     22.89 o 
   1  18   1       12.43       26.59     26.28 o 
   2  18   1      393.26      351.28     55.07 o 
   3  18   1        1.07        2.91     23.14 o 
   4  18   1      140.19      108.42     36.46 o 
   5  18   1      162.99      123.68     30.27 o 
  -5  19   1      120.93      105.31     26.99 o 
  -4  19   1       47.84       76.32     23.52 o 
  -3  19   1     1068.17     1118.30     67.44 o 
  -2  19   1      217.94      236.63     32.56 o 
  -1  19   1     1052.78      934.52     45.14 o 
   0  19   1       81.47       23.60     44.88 o 
   1  19   1       10.28       -8.65     15.25 o 
   2  19   1       97.21      122.02     32.09 o 
   3  19   1       18.90       18.35     25.65 o 
   4  19   1      138.54       81.89     33.22 o 
   5  19   1       39.68       19.23     18.72 o 
  -4  20   1       64.29       42.21     41.71 o 
  -3  20   1        1.14      -45.15     45.15 o 
  -2  20   1       55.81       57.71     20.19 o 
  -1  20   1     2521.93     2392.87    102.22 o 
   0  20   1       50.20       88.79     66.80 o 
   1  20   1      151.72      106.56     24.13 o 
   2  20   1       45.46       13.84     19.93 o 
   3  20   1       50.75       78.60     30.49 o 
   4  20   1      239.24      212.31     48.27 o 
  -4  21   1      199.95      168.28     28.01 o 
  -3  21   1     1043.55      879.84     98.60 o 
  -2  21   1       80.86       74.48     40.80 o 
  -1  21   1       78.15      143.11     24.07 o 
   0  21   1      385.70      341.74     41.99 o 
   1  21   1     1448.88     1228.38    123.27 o 
   2  21   1       21.79       24.80     22.65 o 
   3  21   1     1178.25     1163.50    109.75 o 
   4  21   1       10.09      -16.41     21.40 o 
  -4  22   1      213.39      224.41     43.78 o 
  -3  22   1       12.56       33.30     19.56 o 
  -2  22   1      184.27      120.18     47.09 o 
  -1  22   1     1092.49     1009.85    111.33 o 
   0  22   1      769.87      707.20     63.00 o 
   1  22   1       98.97      115.21     24.97 o 
   2  22   1       11.81       15.51     32.18 o 
   3  22   1       99.43       73.20     33.28 o 
   4  22   1        0.30      -13.61     13.61 o 
  -3  23   1      289.78      279.40     33.32 o 
  -2  23   1      102.12      132.22     50.62 o 
  -1  23   1      128.16      143.65     46.47 o 
   0  23   1      220.65      203.65     37.30 o 
   1  23   1       12.71       17.86     18.76 o 
   2  23   1      181.46      177.13     27.17 o 
   3  23   1       70.90       62.51     36.10 o 
  -3  24   1        4.70        2.61     27.16 o 
  -2  24   1       25.24       39.02     18.03 o 
  -1  24   1       13.61       34.34     38.07 o 
   0  24   1       67.26       71.56     33.48 o 
   1  24   1       79.93       78.62     40.04 o 
   2  24   1        0.31      -11.00     31.90 o 
   3  24   1       44.45       38.59     20.23 o 
  -2  25   1      156.10      139.17     39.20 o 
  -1  25   1      209.20      258.38     52.77 o 
   0  25   1        2.43      -15.19     20.90 o 
   1  25   1      397.27      391.03     59.86 o 
   2  25   1      268.33      221.37     26.15 o 
  -1  26   1       88.74      115.26     36.99 o 
   0  26   1       12.98      -18.05     18.05 o 
   1  26   1       28.16        9.57     23.39 o 
  -7   0   2       15.10        5.46     20.91 o 
  -6   0   2      203.67       97.56     35.11 o 
  -5   0   2        5.81       14.83     26.32 o 
  -4   0   2       38.44       32.60     53.37 o 
  -3   0   2      175.58      116.64     64.56 o 
  -2   0   2    11064.04     9313.94    326.22 o 
  -1   0   2       52.06       40.10     16.88 o 
   0   0   2    22177.96    19220.79    236.40 o 
   1   0   2       35.13       26.52     18.33 o 
   2   0   2      322.93      148.91     52.31 o 
   3   0   2        1.38       34.18     45.86 o 
   4   0   2     2987.57     3090.68    135.72 o 
   5   0   2        0.00      -16.83     29.01 o 
   6   0   2     1935.71     2056.18    121.73 o 
   7   0   2        3.76       -4.16     17.06 o 
  -7   1   2        1.64       20.23     23.54 o 
  -6   1   2        5.01       13.64     23.59 o 
  -5   1   2      298.31      261.20     41.08 o 
  -4   1   2        0.61       -6.03     33.69 o 
  -3   1   2     3244.15     3171.54    167.60 o 
  -2   1   2       28.75       43.12     34.47 o 
  -1   1   2      305.50      297.36     20.64 o 
   0   1   2       40.33       42.73     15.43 o 
   1   1   2      373.92      338.60     21.04 o 
   2   1   2        2.61      -20.84     28.01 o 
   3   1   2      357.27      367.52     56.13 o 
   4   1   2        3.32       -0.82     13.83 o 
   5   1   2       10.58      -17.06     40.89 o 
   6   1   2       23.51       -2.33     30.09 o 
   7   1   2      319.42      117.80     37.88 o 
  -7   2   2       61.54       41.72     35.24 o 
  -6   2   2     1766.18     1808.67     95.64 o 
  -5   2   2       10.82       -8.09     44.70 o 
  -4   2   2       17.90        8.04     54.76 o 
  -3   2   2      130.61      171.57     50.63 o 
  -2   2   2     3092.13     3048.81    129.46 o 
  -1   2   2       68.03       57.21     12.07 o 
   0   2   2      557.82      535.33     33.75 o 
   1   2   2     1847.11     1743.36     70.85 o 
   2   2   2       16.03        3.46      7.54 o 
   3   2   2        1.19      -22.18     22.18 o 
   4   2   2     1055.78     1077.38     57.17 o 
   5   2   2        0.14       13.02     28.77 o 
   6   2   2     1060.11     1240.17    103.54 o 
   7   2   2       11.52       -6.16     18.98 o 
  -7   3   2      179.91      193.25     40.53 o 
  -6   3   2        2.15       10.56     21.22 o 
  -5   3   2      289.85      260.62     48.10 o 
  -4   3   2        3.45       17.30     28.91 o 
  -3   3   2     1632.77     1460.28    159.11 o 
  -2   3   2      121.11      112.33     36.23 o 
  -1   3   2     3260.71     2413.26    277.06 o 
   0   3   2     1245.64     1152.11     94.86 o 
   1   3   2    14784.22    14864.89    241.85 o 
   2   3   2       36.39       42.66     21.90 o 
   3   3   2      942.51      894.57     75.92 o 
   4   3   2       62.42       75.38     29.87 o 
   5   3   2      201.89      217.47     52.43 o 
   6   3   2       15.13       -3.17     28.96 o 
   7   3   2       95.19       76.11     26.69 o 
  -7   4   2        0.59      -12.73     26.36 o 
  -6   4   2     2230.53     2355.75     99.62 o 
  -5   4   2       89.88      102.37     25.09 o 
  -4   4   2        5.04        7.96     21.39 o 
  -3   4   2      106.76       56.55     45.62 o 
  -2   4   2     1681.62     1670.98     93.18 o 
  -1   4   2      296.27      273.28     14.57 o 
   0   4   2     1474.03     1311.42     95.98 o 
   1   4   2      467.78      430.97     38.36 o 
   2   4   2     7504.18     8092.93    181.73 o 
   3   4   2       82.43      125.25     69.87 o 
   4   4   2     1351.12     1308.72     60.63 o 
   5   4   2        9.43       26.24     38.20 o 
   6   4   2        6.95      -41.79     41.79 o 
   7   4   2       22.90       31.58     22.61 o 
  -7   5   2      346.14      333.52     44.17 o 
  -6   5   2       12.75      -26.27     32.15 o 
  -5   5   2      267.07      270.58     52.63 o 
  -4   5   2        0.13       18.59     46.44 o 
  -3   5   2     5648.10     5480.12    237.32 o 
  -2   5   2       13.07       14.34     19.68 o 
  -1   5   2     1498.85     1347.07     47.84 o 
   0   5   2      156.42      182.95     30.27 o 
   1   5   2      357.91      322.55     20.39 o 
   2   5   2        0.05       -0.46     20.16 o 
   3   5   2     1492.06     1336.01    172.59 o 
   4   5   2      106.09      104.49     26.82 o 
   5   5   2      393.04      476.05     73.91 o 
   6   5   2        5.46       39.48     37.12 o 
   7   5   2     1156.10      874.95     64.87 o 
  -7   6   2        8.98       31.05     26.10 o 
  -6   6   2     1956.49     2189.76    134.02 o 
  -5   6   2       14.70      -13.17     33.26 o 
  -4   6   2      423.92      390.20     40.23 o 
  -3   6   2     1410.29     1554.52    106.24 o 
  -2   6   2     4474.18     4160.41    125.26 o 
  -1   6   2      212.30      233.02     39.12 o 
   0   6   2      250.27      278.45     37.18 o 
   1   6   2       18.20       15.89     22.38 o 
   2   6   2        1.47      -11.30     17.54 o 
   3   6   2       41.90      -20.83     56.47 o 
   4   6   2      642.66      598.39     52.19 o 
   5   6   2       41.41       63.29     41.79 o 
   6   6   2     1021.74     1100.71    101.17 o 
  -7   7   2      209.53      214.02     38.00 o 
  -6   7   2      605.31      665.39     78.64 o 
  -5   7   2      590.54      598.50     48.20 o 
  -4   7   2        5.40       28.81     40.54 o 
  -3   7   2     7238.88     7169.22    405.90 o 
  -2   7   2      378.57      280.40     85.46 o 
  -1   7   2     1604.79     1552.85     90.75 o 
   0   7   2      149.91      102.59     28.82 o 
   1   7   2     5796.92     6056.95    108.87 o 
   2   7   2      152.94      115.27     57.72 o 
   3   7   2      151.97      125.02     68.03 o 
   4   7   2      162.20      193.66     22.76 o 
   5   7   2     1565.07     1799.96    136.49 o 
   6   7   2       53.52      117.81     42.82 o 
  -6   8   2     1070.09     1190.82     98.00 o 
  -5   8   2       22.57       34.04     21.23 o 
  -4   8   2     1031.72     1020.23     82.97 o 
  -3   8   2      641.21      627.51    129.44 o 
  -2   8   2     7140.88     6324.04    332.27 o 
  -1   8   2      727.02      702.78     67.20 o 
   0   8   2      544.75      596.40     56.91 o 
   1   8   2      901.96      958.51     47.70 o 
   2   8   2       15.47       24.37     20.59 o 
   3   8   2      206.33      171.75     74.23 o 
   4   8   2     1127.23     1094.00     51.72 o 
   5   8   2      636.56      725.43     91.75 o 
   6   8   2     1704.55     1954.18    131.46 o 
  -6   9   2       50.69       78.02     35.96 o 
  -5   9   2       13.38       20.55     31.49 o 
  -4   9   2      530.38      488.75     79.46 o 
  -3   9   2      184.27      171.90     83.30 o 
  -2   9   2      590.94      550.09    103.33 o 
  -1   9   2     6709.80     7189.17    213.45 o 
   0   9   2      278.77      318.18     46.58 o 
   1   9   2    12737.31    13488.00    181.52 o 
   2   9   2      113.99       86.41     53.04 o 
   3   9   2      566.03      464.74    117.36 o 
   4   9   2     1165.32     1216.55     57.07 o 
   5   9   2     1697.12     1913.08    138.96 o 
   6   9   2      271.64      321.93     60.25 o 
  -6  10   2      205.64      208.54     44.18 o 
  -5  10   2       22.24       38.67     21.94 o 
  -4  10   2     1294.07     1353.24     97.73 o 
  -3  10   2       19.65      -17.03     55.02 o 
  -2  10   2       11.57      -60.49     60.49 o 
  -1  10   2       57.62       19.51     30.85 o 
   0  10   2      922.86      814.21     72.35 o 
   1  10   2      390.97      403.84     34.79 o 
   2  10   2     1429.04     1221.69    146.76 o 
   3  10   2        7.91        6.21     29.72 o 
   4  10   2      102.96       78.05     17.25 o 
   5  10   2       11.35       14.81     39.25 o 
   6  10   2       41.91       34.12     38.14 o 
  -6  11   2      373.12      399.24     54.50 o 
  -5  11   2       64.87       51.76     22.99 o 
  -4  11   2       87.39       77.68     34.04 o 
  -3  11   2      873.47      892.14     49.17 o 
  -2  11   2      518.79      521.84    108.86 o 
  -1  11   2     4670.76     5084.16    192.57 o 
   0  11   2      131.00      117.09     37.40 o 
   1  11   2        5.11       36.57     24.78 o 
   2  11   2      117.01      142.40     50.11 o 
   3  11   2      292.85      317.32     45.99 o 
   4  11   2      196.21      204.26     23.74 o 
   5  11   2        2.79       -6.63     36.80 o 
   6  11   2      126.80      141.39     45.62 o 
  -6  12   2       66.43       52.65     22.18 o 
  -5  12   2      360.08      339.64     32.51 o 
  -4  12   2      119.09       61.30     34.28 o 
  -3  12   2      492.65      465.66     40.19 o 
  -2  12   2        3.00        9.15     44.26 o 
  -1  12   2      585.56      627.50     69.57 o 
   0  12   2      188.92      244.76     73.58 o 
   1  12   2     1260.09     1638.67    187.52 o 
   2  12   2     2156.61     2087.29    192.42 o 
   3  12   2       18.11       14.63     15.31 o 
   4  12   2     2323.01     2327.04    130.06 o 
   5  12   2        3.51       17.10     33.47 o 
   6  12   2        0.71        8.42     30.97 o 
  -6  13   2        1.35       -1.05     17.86 o 
  -5  13   2      188.46      156.41     24.41 o 
  -4  13   2       84.55       58.06     35.00 o 
  -3  13   2      445.29      401.91     38.33 o 
  -2  13   2      354.95      211.01     80.44 o 
  -1  13   2     1538.46     1359.28    108.80 o 
   0  13   2     2307.50     2774.20    238.57 o 
   1  13   2     3865.10     3836.07    297.80 o 
   2  13   2      385.32      354.95     38.94 o 
   3  13   2       21.68        0.97     19.05 o 
   4  13   2      451.30      457.45     44.01 o 
   5  13   2     1007.98     1119.50    103.00 o 
   6  13   2       32.12       17.26     33.01 o 
  -6  14   2      207.34      183.61     45.59 o 
  -5  14   2      142.72      134.57     38.52 o 
  -4  14   2     1876.94     1841.83     70.79 o 
  -3  14   2     1868.69     1832.94     75.81 o 
  -2  14   2      108.93      106.01     28.75 o 
  -1  14   2     1474.00     1385.19    177.07 o 
   0  14   2      523.81      476.31     73.41 o 
   1  14   2     1130.49     1348.04    187.42 o 
   2  14   2     1118.42     1083.01     67.25 o 
   3  14   2      149.18      167.22     25.58 o 
   4  14   2      986.70     1063.72     96.24 o 
   5  14   2      459.78      323.51     59.98 o 
   6  14   2       18.15       12.18     18.30 o 
  -6  15   2      344.92      276.74     94.01 o 
  -5  15   2       21.96       12.35     15.17 o 
  -4  15   2      361.22      349.23     57.67 o 
  -3  15   2      639.75      608.18     40.74 o 
  -2  15   2     1323.47     1330.93     84.28 o 
  -1  15   2      173.68      122.40     31.19 o 
   0  15   2        1.14       79.54     57.51 o 
   1  15   2     1965.85     2112.05    163.96 o 
   2  15   2      355.17      293.07     35.99 o 
   3  15   2       88.70       61.35     17.62 o 
   4  15   2      125.60      115.77     32.15 o 
   5  15   2      516.73      522.06     66.81 o 
  -5  16   2       32.62      -29.09     29.09 o 
  -4  16   2     2043.53     1932.03    135.08 o 
  -3  16   2     3882.66     3797.10    122.40 o 
  -2  16   2       19.30       18.29     21.42 o 
  -1  16   2      264.42      241.52     35.03 o 
   0  16   2        6.71       13.24     22.00 o 
   1  16   2      109.54       94.65     16.90 o 
   2  16   2       44.49       -7.64     52.77 o 
   3  16   2      319.90      313.01     36.06 o 
   4  16   2       17.56       18.55     19.06 o 
   5  16   2      137.01       86.98     15.20 o 
  -5  17   2        1.07      -24.44     24.44 o 
  -4  17   2      217.94      168.15     30.26 o 
  -3  17   2     1076.98     1201.40     70.03 o 
  -2  17   2       99.81      119.79     26.85 o 
  -1  17   2      349.63      374.92     32.57 o 
   0  17   2       96.90       90.11     19.68 o 
   1  17   2      458.98      442.90     34.58 o 
   2  17   2      526.38      458.04     45.38 o 
   3  17   2       10.54       14.46     23.61 o 
   4  17   2     1969.70     2048.17    135.35 o 
   5  17   2      113.09       26.68     23.97 o 
  -5  18   2        0.51       17.25     20.01 o 
  -4  18   2      477.46      471.86     49.32 o 
  -3  18   2      130.20      169.10     58.71 o 
  -2  18   2        0.27       21.91     19.16 o 
  -1  18   2      116.82      129.25     22.25 o 
   0  18   2      129.30      132.54     21.78 o 
   1  18   2      134.52      127.25     22.14 o 
   2  18   2       22.49       38.26     64.67 o 
   3  18   2      122.61      155.66     38.47 o 
   4  18   2      381.19      414.57     36.97 o 
   5  18   2      119.97       40.73     23.52 o 
  -5  19   2      117.46      132.36     26.29 o 
  -4  19   2      651.57      613.65     49.29 o 
  -3  19   2        3.65      -47.63     47.63 o 
  -2  19   2      697.86      741.77     55.15 o 
  -1  19   2     2259.80     2343.18     81.04 o 
   0  19   2      325.52      297.09     45.83 o 
   1  19   2       18.95        7.55     23.85 o 
   2  19   2       51.36       42.83     23.21 o 
   3  19   2      182.80      162.58     37.79 o 
   4  19   2     2439.57     2283.76    140.69 o 
   5  19   2       38.79       15.78     15.78 o 
  -4  20   2        1.82      -21.04     21.04 o 
  -3  20   2      783.87      786.39     96.77 o 
  -2  20   2       53.97      -32.54     48.45 o 
  -1  20   2      823.53      864.71     77.22 o 
   0  20   2       79.21       47.45     34.34 o 
   1  20   2      790.14      821.33     53.07 o 
   2  20   2       10.56      -17.84     22.38 o 
   3  20   2      162.36      183.93     38.76 o 
   4  20   2       80.52       75.01     33.57 o 
  -4  21   2       93.00      108.02     21.44 o 
  -3  21   2      106.41       80.31     23.88 o 
  -2  21   2        9.10      -20.28     43.87 o 
  -1  21   2      994.10     1095.97     88.77 o 
   0  21   2      438.96      378.94     55.62 o 
   1  21   2       22.09       11.59     31.66 o 
   2  21   2       63.88       66.16     28.92 o 
   3  21   2        7.16       16.53     31.68 o 
   4  21   2      272.08      254.15     45.33 o 
  -4  22   2      255.00      205.31     33.74 o 
  -3  22   2       73.89       74.04     24.26 o 
  -2  22   2      238.89      226.12     35.71 o 
  -1  22   2      563.29      429.29     83.00 o 
   0  22   2       18.11       30.53     22.40 o 
   1  22   2     3173.27     2735.92    211.26 o 
   2  22   2      252.22      250.98     39.87 o 
   3  22   2      148.67      121.65     23.59 o 
   4  22   2       64.00       46.44     16.68 o 
  -3  23   2       73.10       51.84     17.93 o 
  -2  23   2       25.93       11.07     18.54 o 
  -1  23   2      522.86      555.93     84.72 o 
   0  23   2      344.94      323.23    109.02 o 
   1  23   2       12.92      -12.57     16.10 o 
   2  23   2      109.49      109.42     37.27 o 
   3  23   2       47.92       10.33     28.38 o 
  -3  24   2      259.40      238.30     26.25 o 
  -2  24   2      166.63      153.37     24.91 o 
  -1  24   2        1.09       30.35     33.74 o 
   0  24   2       51.77       82.52     27.10 o 
   1  24   2        2.03       14.99     12.31 o 
   2  24   2      166.49      179.04     49.27 o 
   3  24   2        0.69       22.55     26.68 o 
  -2  25   2        0.05       52.61     36.49 o 
  -1  25   2       13.77       22.34     30.38 o 
   0  25   2       19.44       28.28     23.57 o 
   1  25   2       13.86       43.28     31.59 o 
   2  25   2       84.85       61.38     31.02 o 
  -1  26   2      150.41      155.19     39.94 o 
   0  26   2       21.45       14.37     16.02 o 
   1  26   2       26.60       34.41     26.73 o 
  -7   1   3        2.69       23.77     18.57 o 
  -6   1   3     5428.02     5940.94    152.76 o 
  -5   1   3       12.58      -36.11     46.72 o 
  -4   1   3      219.83      148.62     76.64 o 
  -3   1   3       88.52       96.06     43.28 o 
  -2   1   3    38337.07    36821.13    472.93 o 
  -1   1   3        4.28       10.83     15.25 o 
   0   1   3      517.47      497.54     46.92 o 
   1   1   3     1576.09     1464.53    108.43 o 
   2   1   3     5329.54     4780.95     97.57 o 
   3   1   3        7.28       33.54     26.78 o 
   4   1   3     1013.78     1168.56     60.83 o 
   5   1   3        0.01        2.53     28.09 o 
   6   1   3     8013.87     8798.19    255.50 o 
   7   1   3       14.90      -15.14     16.27 o 
  -7   2   3      152.76      102.40     21.46 o 
  -6   2   3       14.10       -6.34     18.40 o 
  -5   2   3     5583.42     5635.23    141.61 o 
  -4   2   3       69.36       64.67     41.10 o 
  -3   2   3     2915.44     3080.48    166.11 o 
  -2   2   3       14.48      -31.02     31.02 o 
  -1   2   3     9579.21     9557.24    131.63 o 
   0   2   3      154.39      165.91     26.84 o 
   1   2   3    46365.01    43728.80    367.66 o 
   2   2   3      334.72      275.24     38.81 o 
   3   2   3       66.37      140.87     34.58 o 
   4   2   3       21.70       26.27     15.77 o 
   5   2   3      106.21      152.86     43.15 o 
   6   2   3       78.89       86.48     40.35 o 
   7   2   3        4.98      -18.47     18.47 o 
  -7   3   3        0.01       63.71     29.06 o 
  -6   3   3      930.78      947.34     62.65 o 
  -5   3   3      222.69      266.20     34.54 o 
  -4   3   3      202.29      178.46     32.57 o 
  -3   3   3       52.39       70.76     36.31 o 
  -2   3   3     8220.70     8683.92    282.58 o 
  -1   3   3      231.32      213.65     22.98 o 
   0   3   3     5602.36     5442.93    127.10 o 
   1   3   3     1324.96     1410.15    119.37 o 
   2   3   3        5.77       -9.94     23.51 o 
   3   3   3        1.74       25.87     24.78 o 
   4   3   3     1051.46     1156.36     60.88 o 
   5   3   3       47.56       75.93     37.35 o 
   6   3   3      479.28      476.84     69.36 o 
   7   3   3       48.76       32.68     22.80 o 
  -7   4   3       20.74       37.67     28.37 o 
  -6   4   3        2.46       -4.73     21.37 o 
  -5   4   3     1619.57     1793.28     81.00 o 
  -4   4   3        9.78       31.74     27.53 o 
  -3   4   3     1244.30     1320.00    108.06 o 
  -2   4   3      365.82      386.24     55.06 o 
  -1   4   3       32.75       13.89     13.86 o 
   0   4   3      284.22      248.10     34.14 o 
   1   4   3     1303.50     1125.52    125.81 o 
   2   4   3      734.41      675.56     63.24 o 
   3   4   3     1092.18     1021.96     79.26 o 
   4   4   3        0.09        0.15     18.11 o 
   5   4   3        2.30      -30.30     32.16 o 
   6   4   3       50.52       90.92     43.12 o 
  -7   5   3       27.13       35.58     23.64 o 
  -6   5   3     2519.81     2825.58    153.17 o 
  -5   5   3      216.11      190.08     33.24 o 
  -4   5   3      325.24      365.41     32.95 o 
  -3   5   3       89.23       93.11     46.16 o 
  -2   5   3    18186.75    18556.29    307.36 o 
  -1   5   3       13.93       -9.51     14.72 o 
   0   5   3     2384.06     2274.91    147.46 o 
   1   5   3        0.62       41.93     24.38 o 
   2   5   3       58.08       39.80     19.34 o 
   3   5   3      518.60      428.10     72.28 o 
   4   5   3       49.90       24.33     16.60 o 
   5   5   3        6.73       -6.72     32.00 o 
   6   5   3     1063.61     1222.60    108.07 o 
  -7   6   3        6.90       13.27     22.46 o 
  -6   6   3       95.11       63.20     34.89 o 
  -5   6   3      200.32      173.22     27.33 o 
  -4   6   3        0.40      -15.38     15.38 o 
  -3   6   3     1958.74     2388.03    239.79 o 
  -2   6   3       23.70       52.67     23.63 o 
  -1   6   3      569.94      583.22     79.14 o 
   0   6   3     1498.58     1527.50    108.17 o 
   1   6   3     5587.19     5675.39    161.63 o 
   2   6   3       76.95       49.79     20.10 o 
   3   6   3     2856.60     2885.20    176.03 o 
   4   6   3        9.35       28.37     16.76 o 
   5   6   3       40.75        5.31     33.51 o 
   6   6   3       12.29       -6.61     32.39 o 
  -7   7   3       52.80       78.18     31.40 o 
  -6   7   3     3288.30     3507.28    166.44 o 
  -5   7   3       96.38       88.53     25.07 o 
  -4   7   3      143.28       90.29     53.14 o 
  -3   7   3      432.02      392.65    100.31 o 
  -2   7   3     4498.34     3874.81    266.63 o 
  -1   7   3      339.71      327.94     67.69 o 
   0   7   3     1248.51     1155.97     78.30 o 
   1   7   3        2.53      -56.98     56.98 o 
   2   7   3      810.20      719.62     54.60 o 
   3   7   3      739.39      699.71     93.93 o 
   4   7   3      551.32      513.08     61.40 o 
   5   7   3      119.16       97.00     29.24 o 
   6   7   3     1535.79     1780.27    124.67 o 
  -6   8   3       94.98       83.03     37.32 o 
  -5   8   3      646.49      628.45     50.57 o 
  -4   8   3      256.65      290.42     33.39 o 
  -3   8   3      783.00      895.23    156.69 o 
  -2   8   3      442.15      548.43    110.20 o 
  -1   8   3     5516.56     5541.83    208.36 o 
   0   8   3       44.09       65.22     31.12 o 
   1   8   3    14054.68    14690.47    598.79 o 
   2   8   3      181.51      193.63     48.39 o 
   3   8   3      164.25      185.22     64.32 o 
   4   8   3      216.46      198.30     89.09 o 
   5   8   3      911.80      991.95    105.63 o 
   6   8   3       96.42      107.61     41.01 o 
  -6   9   3      807.61      804.90     82.78 o 
  -5   9   3      199.11      241.82     28.45 o 
  -4   9   3     2171.58     2054.59    103.51 o 
  -3   9   3      177.54      210.96     82.35 o 
  -2   9   3     4283.44     4415.29    293.87 o 
  -1   9   3      216.99      251.84     52.18 o 
   0   9   3      182.99      234.82     44.19 o 
   1   9   3     2416.79     2405.73     86.36 o 
   2   9   3     4199.02     4199.36    160.55 o 
   3   9   3        0.80       -8.32     51.01 o 
   4   9   3     1281.42     1277.23     58.26 o 
   5   9   3      474.34      604.44     83.40 o 
   6   9   3     1893.01     1991.17    128.89 o 
  -6  10   3      115.71       79.00     35.44 o 
  -5  10   3        0.01       -9.58     17.63 o 
  -4  10   3      150.10       94.97     24.08 o 
  -3  10   3      413.17      388.50     33.95 o 
  -2  10   3      662.61      757.93    133.78 o 
  -1  10   3     1154.63     1219.29    107.05 o 
   0  10   3        2.92       65.63     36.06 o 
   1  10   3     1366.74     1289.26     92.36 o 
   2  10   3        1.20       82.69     64.75 o 
   3  10   3      132.30      113.11     26.66 o 
   4  10   3       57.40       90.13     25.53 o 
   5  10   3       45.47       64.35     43.75 o 
   6  10   3      116.41      105.15     41.83 o 
  -6  11   3       32.74       32.58     16.16 o 
  -5  11   3      198.35      215.49     31.58 o 
  -4  11   3      276.63      237.33     43.22 o 
  -3  11   3      567.25      524.75     33.94 o 
  -2  11   3     1834.91     2003.10    208.06 o 
  -1  11   3       69.55       34.94     32.69 o 
   0  11   3      342.88      378.96     55.31 o 
   1  11   3     3165.05     3289.59    209.89 o 
   2  11   3      668.84      697.17    141.36 o 
   3  11   3      170.77      136.56     35.44 o 
   4  11   3      564.76      606.19     42.73 o 
   5  11   3       13.94       48.36     34.15 o 
   6  11   3      263.30      243.31     49.48 o 
  -6  12   3      163.57      159.31     33.92 o 
  -5  12   3      672.08      730.85     51.80 o 
  -4  12   3       94.39       89.53     24.25 o 
  -3  12   3      296.42      281.43     27.72 o 
  -2  12   3       81.43       44.17     51.26 o 
  -1  12   3      375.36      319.77     62.90 o 
   0  12   3     1140.82     1190.69    160.11 o 
   1  12   3     1001.24     1217.26    143.41 o 
   2  12   3      112.28       92.79     70.20 o 
   3  12   3      333.23      302.82     74.58 o 
   4  12   3     1543.98     1578.85     60.22 o 
   5  12   3        0.86       -7.64     34.01 o 
   6  12   3        1.86      -33.33     33.33 o 
  -6  13   3       17.60       17.63     12.11 o 
  -5  13   3      400.77      482.74     42.39 o 
  -4  13   3      345.28      353.98     33.24 o 
  -3  13   3        0.12       17.29     17.54 o 
  -2  13   3      713.80      742.70     55.19 o 
  -1  13   3     1063.48     1027.41    100.78 o 
   0  13   3       24.84      102.17     67.64 o 
   1  13   3      559.41      362.68     96.75 o 
   2  13   3        4.94       43.67     39.43 o 
   3  13   3      274.91      302.73     42.89 o 
   4  13   3        4.95        1.13     18.20 o 
   5  13   3     2538.94     3051.74    162.82 o 
   6  13   3       82.62       84.78     33.15 o 
  -6  14   3       38.11       11.77     11.28 o 
  -5  14   3       86.85       56.45     16.90 o 
  -4  14   3        6.87       13.07     42.58 o 
  -3  14   3       31.85      -19.84     45.99 o 
  -2  14   3       20.45       33.07     26.75 o 
  -1  14   3      769.30      726.90    132.10 o 
   0  14   3       66.09       86.53     71.13 o 
   1  14   3      750.16      791.43     79.51 o 
   2  14   3     1084.77     1180.34    108.82 o 
   3  14   3     1333.85     1258.99     58.14 o 
   4  14   3       23.57       20.08     19.55 o 
   5  14   3      468.52      499.43     68.78 o 
   6  14   3       10.72       -3.81     15.39 o 
  -6  15   3       96.12       95.75     20.52 o 
  -5  15   3      194.80      189.89     37.40 o 
  -4  15   3     3326.20     3336.62    213.08 o 
  -3  15   3      205.98      231.58     55.37 o 
  -2  15   3      864.09      908.78     58.07 o 
  -1  15   3      292.24      320.05     28.50 o 
   0  15   3       30.13       40.16     19.24 o 
   1  15   3      158.86      113.48     33.38 o 
   2  15   3      121.08      144.55     27.87 o 
   3  15   3     1384.71     1205.24    107.79 o 
   4  15   3      728.10      833.01     56.60 o 
   5  15   3      365.74      376.91     57.39 o 
  -5  16   3       27.92       57.43     26.77 o 
  -4  16   3      174.15      172.07     31.07 o 
  -3  16   3        2.62       68.66     47.09 o 
  -2  16   3       14.27       12.41     15.65 o 
  -1  16   3      265.69      322.72     29.82 o 
   0  16   3      269.64      332.02     41.26 o 
   1  16   3      455.45      492.58     57.06 o 
   2  16   3       46.92       62.55     22.79 o 
   3  16   3      277.33      258.28     33.63 o 
   4  16   3      806.55      813.06     54.57 o 
   5  16   3       47.57       -6.31     27.37 o 
  -5  17   3      173.99      203.27     36.66 o 
  -4  17   3     1478.62     1577.73     81.14 o 
  -3  17   3     2059.67     2008.30    149.96 o 
  -2  17   3       31.16       49.25     33.05 o 
  -1  17   3       58.29       54.20     24.76 o 
   0  17   3        7.13        4.26     26.00 o 
   1  17   3      292.76      335.70     45.79 o 
   2  17   3        1.72       -4.67     19.67 o 
   3  17   3      856.06      813.72     74.74 o 
   4  17   3     1131.98     1184.76     62.23 o 
   5  17   3        5.58       10.42     19.47 o 
  -5  18   3      164.99      232.95     36.28 o 
  -4  18   3      343.26      348.33     39.05 o 
  -3  18   3       83.04       62.55     43.91 o 
  -2  18   3     1051.07     1020.60     82.06 o 
  -1  18   3      531.49      511.29     56.32 o 
   0  18   3        0.68        1.06     14.62 o 
   1  18   3        0.07       -3.02     42.38 o 
   2  18   3       64.97       14.17     38.21 o 
   3  18   3        0.21       14.99     23.39 o 
   4  18   3      714.30      743.66     73.34 o 
   5  18   3       16.14       -1.56     17.57 o 
  -5  19   3      103.12       87.53     24.07 o 
  -4  19   3      363.70      386.09     40.44 o 
  -3  19   3      515.27      491.80     56.57 o 
  -2  19   3        0.23      -19.52     38.54 o 
  -1  19   3     2029.96     2083.84    116.05 o 
   0  19   3        3.47      -18.66     33.09 o 
   1  19   3      344.66      318.26     34.33 o 
   2  19   3       98.08       51.48     27.79 o 
   3  19   3      283.53      329.50     50.27 o 
   4  19   3       81.83       85.30     26.73 o 
  -4  20   3      209.45      216.74     35.23 o 
  -3  20   3        0.74      -22.59     22.59 o 
  -2  20   3       41.22       45.60     44.66 o 
  -1  20   3      124.52      159.33     42.92 o 
   0  20   3       12.47       16.28     18.20 o 
   1  20   3       19.93        5.70     16.70 o 
   2  20   3      623.48      528.85     51.19 o 
   3  20   3       48.99       40.29     25.13 o 
   4  20   3       54.83       29.49     29.14 o 
  -4  21   3      164.96      181.43     26.50 o 
  -3  21   3      238.23      215.64     31.48 o 
  -2  21   3      261.36      261.14     35.47 o 
  -1  21   3     1174.44     1202.36    146.26 o 
   0  21   3        1.26       -4.40     33.06 o 
   1  21   3      568.76      605.47     49.37 o 
   2  21   3      149.31      109.96     32.23 o 
   3  21   3      147.56      161.16     34.80 o 
   4  21   3       39.60       12.64     22.44 o 
  -4  22   3       87.31       43.36     25.58 o 
  -3  22   3       12.75       -2.46     16.64 o 
  -2  22   3      357.51      331.98     38.76 o 
  -1  22   3       24.06       33.48     35.82 o 
   0  22   3       46.24       45.08     36.03 o 
   1  22   3      144.25      160.51     25.63 o 
   2  22   3        1.95        6.74     19.11 o 
   3  22   3        4.07      -17.88     17.88 o 
  -3  23   3      264.74      288.16     30.96 o 
  -2  23   3       22.35       16.94     16.96 o 
  -1  23   3      289.43      328.75     51.37 o 
   0  23   3       53.15       12.33     25.95 o 
   1  23   3      840.90      831.58     55.72 o 
   2  23   3       13.55       -7.86     15.34 o 
   3  23   3      481.51      450.38     63.69 o 
  -3  24   3        1.08       -6.10     11.17 o 
  -2  24   3        0.95        1.14     12.53 o 
  -1  24   3       15.88       44.48     37.07 o 
   0  24   3        1.76       11.10     36.19 o 
   1  24   3      390.40      337.89     42.67 o 
   2  24   3      138.93      129.65     28.50 o 
   3  24   3       23.49       28.16     26.29 o 
  -2  25   3       16.14       -6.67     29.14 o 
  -1  25   3        0.24      -17.14     29.51 o 
   0  25   3       95.06       98.47     24.05 o 
   1  25   3        0.28       15.23     26.25 o 
   2  25   3       65.17       34.91     28.68 o 
  -1  26   3       23.89       23.17     28.36 o 
   0  26   3       51.70       70.44     18.33 o 
   1  26   3       69.48       76.58     28.30 o 
  -7   0   4        0.87       27.93     25.86 o 
  -6   0   4     1964.22     2073.76    130.43 o 
  -5   0   4      741.61      832.98     76.73 o 
  -4   0   4      756.43      722.05    143.47 o 
  -3   0   4       81.31       79.72     53.68 o 
  -2   0   4    13142.12    13624.96    268.23 o 
  -1   0   4      382.06      451.58     48.86 o 
   0   0   4     1842.25     1799.28    107.24 o 
   1   0   4     5924.84     5824.10    222.05 o 
   2   0   4     2516.63     3325.51    225.63 o 
   3   0   4       20.28       24.86     35.74 o 
   4   0   4     2849.40     2924.73    139.03 o 
   5   0   4       99.80      100.52     37.28 o 
   6   0   4     4990.98     5067.46    189.38 o 
  -7   1   4       50.54       23.04     16.82 o 
  -6   1   4      169.03      145.39     29.25 o 
  -5   1   4     3081.25     3221.39    113.87 o 
  -4   1   4      129.56       94.38     38.00 o 
  -3   1   4     1642.06     1643.82    129.88 o 
  -2   1   4        5.61       12.78     12.43 o 
  -1   1   4     6882.59     7324.27    131.37 o 
   0   1   4       75.47       52.74     42.27 o 
   1   1   4    81488.37    73120.53    519.40 o 
   2   1   4      214.08      278.97     46.33 o 
   3   1   4      727.91      702.61     75.58 o 
   4   1   4       61.67      111.06     20.52 o 
   5   1   4      463.60      457.22     46.01 o 
   6   1   4        2.36      -23.73     27.88 o 
  -7   2   4        0.76       -8.48     16.28 o 
  -6   2   4      382.43      424.30     45.09 o 
  -5   2   4        0.51      -20.54     34.22 o 
  -4   2   4      118.89       85.41     20.27 o 
  -3   2   4        3.96      -14.96     33.42 o 
  -2   2   4     3534.54     3807.28     84.61 o 
  -1   2   4        6.99        1.46     21.65 o 
   0   2   4     1811.18     1831.94     90.99 o 
   1   2   4     4085.61     3814.95    123.80 o 
   2   2   4     2291.84     1964.41    101.18 o 
   3   2   4       49.48       28.79     24.03 o 
   4   2   4       27.10       30.56     16.59 o 
   5   2   4       28.85       21.68     19.51 o 
   6   2   4      805.09      874.95     86.83 o 
  -7   3   4      195.81      198.75     39.89 o 
  -6   3   4       40.95       41.08     25.16 o 
  -5   3   4     1536.01     1508.46     74.94 o 
  -4   3   4      228.48      222.34     25.96 o 
  -3   3   4     1810.57     1884.11    134.22 o 
  -2   3   4       86.48       99.67     25.65 o 
  -1   3   4    10050.23    11177.23    174.54 o 
   0   3   4      355.94      357.79     42.11 o 
   1   3   4      220.77      150.18     34.28 o 
   2   3   4       73.59       74.16     29.49 o 
   3   3   4     7656.02     7666.50    222.09 o 
   4   3   4      128.49      159.62     22.67 o 
   5   3   4     1200.87     1355.61    108.15 o 
   6   3   4       67.36       42.42     30.32 o 
  -7   4   4        1.06      -12.17     24.50 o 
  -6   4   4      236.28      224.54     33.04 o 
  -5   4   4       88.89      112.97     27.83 o 
  -4   4   4       94.33       99.13     17.15 o 
  -3   4   4      273.55      312.99     60.39 o 
  -2   4   4      892.52     1048.09    101.01 o 
  -1   4   4      510.65      583.19     44.62 o 
   0   4   4     3051.66     2801.43    106.80 o 
   1   4   4      882.26      827.42     99.31 o 
   2   4   4     1784.32     1814.03    100.60 o 
   3   4   4        2.30      -14.67     27.39 o 
   4   4   4       16.41        8.64     26.56 o 
   5   4   4        5.38      -31.87     31.92 o 
   6   4   4        5.67       20.86     35.77 o 
  -7   5   4       51.60       78.65     31.56 o 
  -6   5   4      137.35      155.99     44.85 o 
  -5   5   4     5329.04     5554.60    111.70 o 
  -4   5   4        1.80       -8.38     15.99 o 
  -3   5   4        1.98       22.23     63.85 o 
  -2   5   4     3943.25     4077.73    157.83 o 
  -1   5   4        1.46       18.75     24.75 o 
   0   5   4     1600.97     1573.25     86.20 o 
   1   5   4     2518.57     2560.65    237.42 o 
   2   5   4       21.46       22.82     23.09 o 
   3   5   4    15669.55    15634.86    319.87 o 
   4   5   4      192.00      219.43     30.14 o 
   5   5   4       43.12       54.70     41.05 o 
   6   5   4       39.36       58.56     41.87 o 
  -7   6   4        1.15       -6.28     24.18 o 
  -6   6   4       26.89       10.24     34.93 o 
  -5   6   4      311.54      349.44     38.08 o 
  -4   6   4       18.13       15.87     14.62 o 
  -3   6   4      845.79      831.08    151.99 o 
  -2   6   4     3296.31     3506.26    136.21 o 
  -1   6   4      186.58      179.17     28.97 o 
   0   6   4    12138.51    11855.01    375.62 o 
   1   6   4      132.09      152.19     35.88 o 
   2   6   4      348.15      366.07     49.19 o 
   3   6   4       26.01      -18.69     51.97 o 
   4   6   4       84.77       91.88     23.93 o 
   5   6   4        0.61       75.99     37.86 o 
   6   6   4      228.17      214.52     52.39 o 
  -6   7   4       74.27       13.40     30.39 o 
  -5   7   4     2619.73     2824.74     99.57 o 
  -4   7   4        0.85       11.94     16.67 o 
  -3   7   4        1.99      -12.07     63.93 o 
  -2   7   4      461.29      482.56    121.45 o 
  -1   7   4     2497.57     2221.01    156.50 o 
   0   7   4        4.17       -3.29     27.17 o 
   1   7   4     1573.31     1572.64     94.03 o 
   2   7   4      828.05      747.92     69.29 o 
   3   7   4     5847.90     5868.11    351.60 o 
   4   7   4        0.25        3.60     23.67 o 
   5   7   4      515.21      518.85     70.93 o 
   6   7   4      109.81      125.56     45.72 o 
  -6   8   4       10.88      -35.00     35.00 o 
  -5   8   4       40.53        8.47     37.78 o 
  -4   8   4      119.83      109.28     26.41 o 
  -3   8   4       12.25      -87.21     87.21 o 
  -2   8   4     2503.17     2419.99    232.39 o 
  -1   8   4        5.74       -9.21     32.79 o 
   0   8   4       38.52       54.48     29.77 o 
   1   8   4      756.96      745.40    123.87 o 
   2   8   4      256.01       97.00     54.17 o 
   3   8   4      169.02      151.55     52.84 o 
   4   8   4      338.97      304.26     31.72 o 
   5   8   4      335.60      313.03     41.30 o 
   6   8   4      250.46      248.70     55.38 o 
  -6   9   4      440.93      494.45     65.45 o 
  -5   9   4      718.02      780.71     54.80 o 
  -4   9   4       50.43       34.37     15.06 o 
  -3   9   4      147.66      194.76     73.75 o 
  -2   9   4      160.02      138.52     60.99 o 
  -1   9   4      133.26      191.05     61.50 o 
   0   9   4      359.09      302.48     54.97 o 
   1   9   4      991.65     1123.97     89.75 o 
   2   9   4     2249.59     2344.93    131.32 o 
   3   9   4      566.08      525.10     51.00 o 
   4   9   4      553.37      575.79     58.71 o 
   5   9   4      554.75      553.59     50.70 o 
   6   9   4      156.25      206.89     45.29 o 
  -6  10   4        7.38       13.42     29.64 o 
  -5  10   4      357.17      360.43     38.38 o 
  -4  10   4        0.16       15.04     22.18 o 
  -3  10   4      392.73      427.94     54.00 o 
  -2  10   4     6795.36     6692.20    389.55 o 
  -1  10   4       94.78       87.24     45.93 o 
   0  10   4     3810.95     3889.64    170.28 o 
   1  10   4       80.44       75.04     31.52 o 
   2  10   4       57.48       78.22     32.61 o 
   3  10   4       16.65       24.90     16.14 o 
   4  10   4       48.57       48.41     18.53 o 
   5  10   4       82.46      104.07     46.07 o 
   6  10   4      531.85      619.78     74.43 o 
  -6  11   4       39.36       42.22     15.89 o 
  -5  11   4      148.81      159.11     29.62 o 
  -4  11   4      204.10      210.51     32.38 o 
  -3  11   4     1353.61     1379.83     55.96 o 
  -2  11   4      207.78      162.31     56.62 o 
  -1  11   4      653.95      711.23    122.61 o 
   0  11   4      467.96      454.45     66.04 o 
   1  11   4     7601.00     7992.32    253.54 o 
   2  11   4      146.72       85.13     52.58 o 
   3  11   4       33.20       22.23     21.95 o 
   4  11   4       33.56       40.16     18.84 o 
   5  11   4      803.80      897.92     96.87 o 
   6  11   4        7.63       18.57     28.06 o 
  -6  12   4      170.14      212.59     62.13 o 
  -5  12   4      477.09      547.21     50.62 o 
  -4  12   4        1.88       32.98     26.11 o 
  -3  12   4       77.76       73.64     26.70 o 
  -2  12   4     2193.80     2301.11    237.65 o 
  -1  12   4        1.75       -6.62     57.55 o 
   0  12   4     1814.66     1970.24    134.00 o 
   1  12   4     2607.29     2956.43    161.84 o 
   2  12   4       28.53       47.21     57.48 o 
   3  12   4      276.56      268.00     46.04 o 
   4  12   4      728.13      714.19     48.98 o 
   5  12   4      245.33      297.26     54.12 o 
   6  12   4       33.25       75.48     34.02 o 
  -6  13   4      107.35      120.95     60.37 o 
  -5  13   4      424.68      439.52     40.93 o 
  -4  13   4      523.83      548.53     51.00 o 
  -3  13   4        7.09       19.63     29.30 o 
  -2  13   4       11.45       24.27     23.82 o 
  -1  13   4     1582.25     1455.46    169.64 o 
   0  13   4      120.71       -1.65     67.21 o 
   1  13   4      483.77      548.36     73.70 o 
   2  13   4      365.13      437.83     74.67 o 
   3  13   4     2103.52     1908.58     99.29 o 
   4  13   4       72.44       67.19     17.11 o 
   5  13   4     2759.99     3098.23    161.50 o 
   6  13   4      228.52      197.99     39.54 o 
  -6  14   4       28.59       37.54     13.22 o 
  -5  14   4      170.83      182.26     25.25 o 
  -4  14   4      407.08      370.01     37.69 o 
  -3  14   4      106.62       99.61     40.39 o 
  -2  14   4        9.95        3.57     23.35 o 
  -1  14   4        1.54        7.48     19.69 o 
   0  14   4        9.73       -8.71     27.16 o 
   1  14   4      306.77      375.09     61.15 o 
   2  14   4        7.94       13.59     42.56 o 
   3  14   4        0.13       13.12     53.35 o 
   4  14   4      173.59      175.02     47.69 o 
   5  14   4      588.63      520.54     68.92 o 
  -5  15   4     1237.09     1267.00     90.43 o 
  -4  15   4      566.93      604.65     50.92 o 
  -3  15   4       46.55       27.40     25.54 o 
  -2  15   4     7665.79     8316.54    202.80 o 
  -1  15   4     2931.52     3223.16    125.59 o 
   0  15   4        4.71       19.57     22.46 o 
   1  15   4      256.42      239.81     33.94 o 
   2  15   4     1294.13     1230.07    115.01 o 
   3  15   4     2742.35     2575.83    185.60 o 
   4  15   4     1393.82     1524.44     72.73 o 
   5  15   4       12.49       22.93     32.76 o 
  -5  16   4      339.47      369.47     46.89 o 
  -4  16   4      629.94      714.78     54.87 o 
  -3  16   4     3225.88     2912.84    428.44 o 
  -2  16   4     1730.08     1760.10     99.74 o 
  -1  16   4     2560.14     2620.13    117.38 o 
   0  16   4      268.30      253.71     36.65 o 
   1  16   4       91.54       41.93     26.33 o 
   2  16   4      643.83      559.50     49.99 o 
   3  16   4        1.86       -0.75     20.14 o 
   4  16   4     1246.19     1329.40     66.74 o 
   5  16   4       22.62      -14.90     26.09 o 
  -5  17   4      527.66      584.02     54.64 o 
  -4  17   4      279.76      329.73     39.07 o 
  -3  17   4       15.35      -20.85     23.55 o 
  -2  17   4     2197.33     2245.89    130.35 o 
  -1  17   4     1464.46     1573.47     96.19 o 
   0  17   4       45.16       68.42     29.74 o 
   1  17   4        9.72      -14.18     27.77 o 
   2  17   4      919.23      918.09     65.31 o 
   3  17   4      301.96      348.91     54.01 o 
   4  17   4        5.12       38.28     19.01 o 
   5  17   4       13.29      -14.94     14.97 o 
  -5  18   4        3.76       29.39     22.08 o 
  -4  18   4      111.24      127.98     27.92 o 
  -3  18   4      215.46      232.57     35.90 o 
  -2  18   4      107.36       82.35     66.00 o 
  -1  18   4      191.41      179.84     28.74 o 
   0  18   4       24.49       72.29     31.90 o 
   1  18   4       17.02        8.91     28.29 o 
   2  18   4       18.87       -2.44     21.98 o 
   3  18   4      912.56      874.96     78.61 o 
   4  18   4      181.03      181.01     26.01 o 
   5  18   4      341.34      195.38     31.76 o 
  -5  19   4        1.97       42.34     19.69 o 
  -4  19   4       29.49       69.54     23.28 o 
  -3  19   4       95.04       86.80     27.13 o 
  -2  19   4     1327.54     1198.27     64.19 o 
  -1  19   4      979.29     1104.94     87.55 o 
   0  19   4        9.65       22.63     20.79 o 
   1  19   4      219.50      218.49     28.68 o 
   2  19   4        8.13       11.35     22.51 o 
   3  19   4        6.78      -25.27     28.56 o 
   4  19   4     1004.05     1120.09     73.55 o 
  -4  20   4       40.47       -0.05     28.23 o 
  -3  20   4        0.98        9.78     22.68 o 
  -2  20   4      201.44      179.42     32.41 o 
  -1  20   4       86.81       99.05     81.16 o 
   0  20   4        8.11       10.28     16.88 o 
   1  20   4      214.77      187.00     28.45 o 
   2  20   4      219.13      159.13     60.65 o 
   3  20   4       54.68       59.68     29.40 o 
   4  20   4       63.19       62.60     22.55 o 
  -4  21   4       93.86       84.17     18.54 o 
  -3  21   4      601.97      632.12     50.64 o 
  -2  21   4       49.91       53.79     20.65 o 
  -1  21   4       81.92       49.47     34.03 o 
   0  21   4      553.90      515.38     53.98 o 
   1  21   4     1019.36      963.23     54.33 o 
   2  21   4       27.41       17.79     38.39 o 
   3  21   4       10.08       50.23     26.14 o 
   4  21   4        8.32       24.69     20.73 o 
  -4  22   4      152.78      118.61     43.99 o 
  -3  22   4      134.98      126.02     24.23 o 
  -2  22   4       32.32       50.96     29.67 o 
  -1  22   4      367.91      385.43     56.62 o 
   0  22   4      159.81      161.91     43.56 o 
   1  22   4      150.83      119.89     22.15 o 
   2  22   4       27.03       30.85     21.16 o 
   3  22   4       28.91       12.93     19.84 o 
  -3  23   4      131.80      124.04     22.46 o 
  -2  23   4      439.34      453.50     61.17 o 
  -1  23   4       43.38       34.97     33.64 o 
   0  23   4       46.62       39.13     29.60 o 
   1  23   4      138.12      127.49     21.89 o 
   2  23   4      173.22      171.93     29.46 o 
   3  23   4       20.32       26.46     15.13 o 
  -3  24   4       85.88      106.25     17.30 o 
  -2  24   4        1.18      -37.10     37.10 o 
  -1  24   4      157.01       77.57     32.98 o 
   0  24   4       38.36       41.60     34.63 o 
   1  24   4        0.07       -0.02     12.08 o 
   2  24   4       92.83       79.67     18.24 o 
  -2  25   4      140.98       68.40     37.01 o 
  -1  25   4       10.22      -17.19     33.79 o 
   0  25   4        8.86        3.15     16.47 o 
   1  25   4        0.04        0.93     21.41 o 
   2  25   4       14.47       -2.68     26.56 o 
  -1  26   4      206.65      216.09     43.76 o 
   0  26   4       76.73       12.03     21.47 o 
   1  26   4        8.61       11.76     21.30 o 
  -7   1   5        0.42      -22.43     22.43 o 
  -6   1   5       91.51      122.70     30.90 o 
  -5   1   5      149.10      173.30     29.87 o 
  -4   1   5        0.37       31.89     16.36 o 
  -3   1   5        6.60       -8.93     59.09 o 
  -2   1   5      609.90      543.35     43.47 o 
  -1   1   5      331.48      384.28     38.33 o 
   0   1   5    46927.44    44538.60    734.80 o 
   1   1   5      709.19      605.73     59.60 o 
   2   1   5     4746.24     4640.22    134.00 o 
   3   1   5       73.04       58.04     37.89 o 
   4   1   5     3445.52     3256.73     98.70 o 
   5   1   5        6.16       40.97     32.88 o 
   6   1   5        9.15      -12.64     28.39 o 
  -7   2   5       38.11       57.41     20.93 o 
  -6   2   5        1.26        5.66     38.78 o 
  -5   2   5     3539.42     3905.24    129.06 o 
  -4   2   5       15.46        2.69     10.97 o 
  -3   2   5      938.73      947.66    103.97 o 
  -2   2   5        5.58       19.18     21.57 o 
  -1   2   5    13879.22    15375.85    222.07 o 
   0   2   5      752.22      745.02     58.02 o 
   1   2   5     1974.49     1755.45     79.06 o 
   2   2   5        0.05      -22.52     22.52 o 
   3   2   5     2301.90     2143.72    136.14 o 
   4   2   5      106.76      100.16     34.63 o 
   5   2   5      190.85      200.35     31.26 o 
   6   2   5        1.07       -8.68     28.13 o 
  -7   3   5        3.42       11.14     24.46 o 
  -6   3   5        0.86      -23.97     25.63 o 
  -5   3   5      489.18      489.91     49.09 o 
  -4   3   5       61.33       71.65     16.66 o 
  -3   3   5       82.77       96.18     47.06 o 
  -2   3   5      311.42      305.04     30.03 o 
  -1   3   5       59.77       75.22     29.21 o 
   0   3   5     3283.99     3275.67    117.41 o 
   1   3   5      199.50      197.17     41.24 o 
   2   3   5     5733.25     6029.11    190.07 o 
   3   3   5      203.88      159.55     54.42 o 
   4   3   5     1018.25     1029.51     57.12 o 
   5   3   5        6.06       39.94     22.78 o 
   6   3   5      136.64      179.28     45.71 o 
  -7   4   5        0.16      -25.17     28.03 o 
  -6   4   5       14.90       29.27     21.76 o 
  -5   4   5     4470.36     4541.22    102.88 o 
  -4   4   5        6.17        5.62     12.24 o 
  -3   4   5      357.57      426.97    141.23 o 
  -2   4   5     3093.62     3517.35    191.08 o 
  -1   4   5     1530.50     1920.51     87.14 o 
   0   4   5     1386.68     1316.03    161.34 o 
   1   4   5      327.11      267.18     46.45 o 
   2   4   5     1207.10     1198.64     97.64 o 
   3   4   5     6840.94     7198.61    319.80 o 
   4   4   5      137.64      127.82     18.70 o 
   5   4   5       11.83       -0.76     34.72 o 
   6   4   5       14.70      -18.04     30.71 o 
  -7   5   5        4.67       75.64     32.10 o 
  -6   5   5        0.06      -28.52     36.56 o 
  -5   5   5       26.22       37.58     19.80 o 
  -4   5   5      122.10      153.40     20.79 o 
  -3   5   5      101.13      136.20     42.16 o 
  -2   5   5    15079.88    16570.14    303.57 o 
  -1   5   5      522.16      524.33     48.85 o 
   0   5   5       33.30       54.35     27.83 o 
   1   5   5       16.69       62.70     34.21 o 
   2   5   5     2076.60     2070.36    118.02 o 
   3   5   5      339.48      321.71     50.72 o 
   4   5   5     2882.09     2806.02     93.27 o 
   5   5   5        0.45       43.29     31.64 o 
   6   5   5      170.45      207.78     52.45 o 
  -6   6   5        1.92       -1.79     32.46 o 
  -5   6   5     3931.04     4167.24    120.13 o 
  -4   6   5        7.17      -17.68     17.68 o 
  -3   6   5     2017.57     1991.09    238.48 o 
  -2   6   5        3.54       29.30     24.34 o 
  -1   6   5     4163.20     3862.40    128.60 o 
   0   6   5     1378.84     1404.88     91.15 o 
   1   6   5      100.47       94.68     34.55 o 
   2   6   5        2.04       17.90     28.01 o 
   3   6   5     3470.85     3660.45    278.55 o 
   4   6   5      200.92      167.06     29.98 o 
   5   6   5      507.89      630.73     77.02 o 
   6   6   5       30.26       39.16     39.22 o 
  -6   7   5      642.39      660.73     76.86 o 
  -5   7   5       46.43       46.64     20.23 o 
  -4   7   5      184.09      184.66     27.57 o 
  -3   7   5      169.77      151.18     94.39 o 
  -2   7   5      454.18      409.13     66.00 o 
  -1   7   5      239.00      240.64     36.55 o 
   0   7   5     2091.45     1957.41    177.11 o 
   1   7   5       60.34       38.32     32.51 o 
   2   7   5     6689.30     7030.03    219.80 o 
   3   7   5       54.50       61.62     24.18 o 
   4   7   5     2509.22     2568.67    138.87 o 
   5   7   5        0.01       34.74     32.24 o 
   6   7   5        4.18      -36.58     36.58 o 
  -6   8   5       27.14       -6.19     32.04 o 
  -5   8   5      315.05      366.78     38.50 o 
  -4   8   5       16.93      -19.23     19.23 o 
  -3   8   5      754.27      758.98    159.06 o 
  -2   8   5     1350.43     1623.12    199.29 o 
  -1   8   5      891.79      948.65     70.51 o 
   0   8   5      323.92      292.80     55.06 o 
   1   8   5     1279.85     1251.46    160.39 o 
   2   8   5      306.04      334.67     53.85 o 
   3   8   5     1054.72     1044.60     73.14 o 
   4   8   5       60.51       88.25     39.57 o 
   5   8   5      211.23      254.56     52.14 o 
   6   8   5       53.06       81.96     37.77 o 
  -6   9   5      131.48      104.28     29.67 o 
  -5   9   5      146.00      142.62     26.49 o 
  -4   9   5      399.41      439.66     40.19 o 
  -3   9   5        0.04       -0.90     19.62 o 
  -2   9   5      622.64      836.69    147.55 o 
  -1   9   5      182.07      181.22     36.73 o 
   0   9   5    12423.31    11990.53    301.60 o 
   1   9   5       13.39       36.86     32.74 o 
   2   9   5     4323.34     4329.67    318.12 o 
   3   9   5       42.65       34.59     60.28 o 
   4   9   5     1117.05     1049.11     57.85 o 
   5   9   5      171.35      150.17     59.30 o 
   6   9   5       72.76      103.39     39.73 o 
  -6  10   5        0.04        8.47     16.67 o 
  -5  10   5       29.25       34.65     26.12 o 
  -4  10   5       40.15       19.15     21.40 o 
  -3  10   5     3084.77     3039.18     92.54 o 
  -2  10   5     1570.70     1524.48    198.40 o 
  -1  10   5     2404.71     2459.21    196.83 o 
   0  10   5       19.28       -3.32     35.34 o 
   1  10   5      506.67      499.99     69.78 o 
   2  10   5        2.09       21.25     28.04 o 
   3  10   5        5.48       -0.23     22.39 o 
   4  10   5        2.07      -15.86     15.86 o 
   5  10   5     2825.85     2923.47    108.58 o 
   6  10   5       69.74       93.14     39.75 o 
  -6  11   5        5.63      -14.93     14.93 o 
  -5  11   5       50.78       42.87     20.35 o 
  -4  11   5      161.61      141.18     26.22 o 
  -3  11   5        9.07       13.83     13.73 o 
  -2  11   5     1643.37     1322.72    191.81 o 
  -1  11   5      187.40      195.23     66.33 o 
   0  11   5     4734.92     4583.58    202.51 o 
   1  11   5     6513.33     7003.29    252.25 o 
   2  11   5       22.56      180.30     82.24 o 
   3  11   5        0.11       -6.39     20.94 o 
   4  11   5      285.51      282.13     32.39 o 
   5  11   5        0.34       12.47     35.01 o 
   6  11   5      301.71      239.29     44.17 o 
  -6  12   5       70.61       58.54     16.98 o 
  -5  12   5       94.11       67.74     22.11 o 
  -4  12   5      305.00      316.06     37.88 o 
  -3  12   5      460.24      420.24     40.42 o 
  -2  12   5      196.94      228.40     42.53 o 
  -1  12   5        4.35       26.10     38.60 o 
   0  12   5       56.01       65.42     44.91 o 
   1  12   5      171.03      146.96     40.86 o 
   2  12   5      116.69       92.33     40.30 o 
   3  12   5      152.26      137.49     23.80 o 
   4  12   5       89.63       74.59     19.09 o 
   5  12   5      578.58      599.16     74.57 o 
   6  12   5        5.52      -20.92     24.06 o 
  -6  13   5      112.34      105.06     18.13 o 
  -5  13   5       74.22       23.48     18.34 o 
  -4  13   5        6.01        0.41     17.71 o 
  -3  13   5      362.49      353.51     46.23 o 
  -2  13   5      125.96      120.79     29.06 o 
  -1  13   5      382.45      473.46     54.08 o 
   0  13   5      335.31      312.32    100.74 o 
   1  13   5      384.02      404.38     55.45 o 
   2  13   5       19.14       25.97     41.99 o 
   3  13   5      999.93     1063.35    108.85 o 
   4  13   5       31.55       36.74     17.31 o 
   5  13   5      965.16     1047.89     93.67 o 
  -6  14   5        1.47       19.05     16.54 o 
  -5  14   5     1596.50     1610.91     70.58 o 
  -4  14   5      117.56       90.64     29.48 o 
  -3  14   5      278.73      271.10     34.89 o 
  -2  14   5     1808.44     1702.56    146.51 o 
  -1  14   5     2865.85     3039.66    119.91 o 
   0  14   5      397.87      348.35     40.43 o 
   1  14   5       35.79       17.67     27.00 o 
   2  14   5       11.64      -11.34     36.96 o 
   3  14   5      817.20      757.94    131.02 o 
   4  14   5      607.02      608.52     48.41 o 
   5  14   5       14.33        7.97     32.77 o 
  -5  15   5      229.21      276.74     65.66 o 
  -4  15   5       52.89       40.41     19.88 o 
  -3  15   5      165.05      148.47     35.49 o 
  -2  15   5     1579.03     1487.11    129.57 o 
  -1  15   5      602.59      622.68     43.56 o 
   0  15   5      150.83      212.90     38.03 o 
   1  15   5      388.42      441.09     51.50 o 
   2  15   5     2618.16     2673.69    163.24 o 
   3  15   5      996.06      872.21     76.72 o 
   4  15   5       38.34       34.06     17.70 o 
   5  15   5      151.35      171.76     42.43 o 
  -5  16   5      600.89      714.07     60.69 o 
  -4  16   5      318.30      340.53     47.93 o 
  -3  16   5      719.82      731.58     72.50 o 
  -2  16   5      203.23      186.33     28.79 o 
  -1  16   5     1009.88     1078.41    106.92 o 
   0  16   5      330.84      310.11     41.07 o 
   1  16   5       36.61       28.14     25.93 o 
   2  16   5      276.28      308.29     75.66 o 
   3  16   5      492.86      493.44     39.63 o 
   4  16   5      378.46      404.84     38.00 o 
   5  16   5       35.44       36.30     24.59 o 
  -5  17   5      247.37      280.17     38.43 o 
  -4  17   5       12.07       14.50     56.05 o 
  -3  17   5       30.82       45.88     22.65 o 
  -2  17   5      158.88       93.94     65.04 o 
  -1  17   5     1409.52     1363.56     64.27 o 
   0  17   5       66.13      102.03     32.71 o 
   1  17   5       11.76       29.91     37.03 o 
   2  17   5     1668.95     1742.13     89.64 o 
   3  17   5       97.44       78.30     25.30 o 
   4  17   5       24.25       71.65     21.01 o 
   5  17   5        2.91      -13.92     13.92 o 
  -5  18   5        1.08       11.48     16.02 o 
  -4  18   5      112.47      136.94     29.05 o 
  -3  18   5        0.32      -10.06     21.56 o 
  -2  18   5     4127.07     4443.53    118.50 o 
  -1  18   5      604.43      619.23     68.16 o 
   0  18   5      111.70       71.35     44.82 o 
   1  18   5       37.27       24.67     33.98 o 
   2  18   5     1256.10     1165.27     74.36 o 
   3  18   5       68.06      100.15     35.29 o 
   4  18   5       34.48       57.39     21.60 o 
  -4  19   5      118.77      124.90     23.49 o 
  -3  19   5        2.09      -22.87     22.87 o 
  -2  19   5        2.96       25.83     19.48 o 
  -1  19   5     3469.42     3865.21    159.22 o 
   0  19   5      266.76      339.30     57.29 o 
   1  19   5      248.72      222.55     29.95 o 
   2  19   5       96.73      112.47     28.93 o 
   3  19   5      100.87      120.02     31.49 o 
   4  19   5       95.09      125.27     29.71 o 
  -4  20   5      107.31      106.72     22.50 o 
  -3  20   5       55.45       48.13     26.59 o 
  -2  20   5       41.24       56.16     18.52 o 
  -1  20   5      190.39      274.56     50.57 o 
   0  20   5       21.60       -5.77     24.09 o 
   1  20   5       15.83       41.57     19.35 o 
   2  20   5     1532.33     1373.46     93.39 o 
   3  20   5       33.61       -4.59     21.31 o 
   4  20   5      333.03      310.50     34.69 o 
  -4  21   5       44.11       36.35     24.43 o 
  -3  21   5      317.15      334.78     36.55 o 
  -2  21   5        0.96        7.30     18.43 o 
  -1  21   5      798.09      926.73     82.44 o 
   0  21   5       64.73       52.34     20.99 o 
   1  21   5       92.72      112.91     23.02 o 
   2  21   5       27.05       21.68     49.78 o 
   3  21   5      113.97      118.45     28.75 o 
   4  21   5        0.28      -23.00     23.00 o 
  -3  22   5      157.05      210.14     28.28 o 
  -2  22   5        0.21       -4.14     41.48 o 
  -1  22   5       36.79       11.81     34.07 o 
   0  22   5      150.47      143.25     21.69 o 
   1  22   5      116.04      144.18     24.69 o 
   2  22   5      515.87      447.16     48.45 o 
   3  22   5        4.17       21.20     20.40 o 
  -3  23   5       12.20       27.25     12.97 o 
  -2  23   5        4.67        4.20     34.11 o 
  -1  23   5      436.15      385.40     53.73 o 
   0  23   5        6.35        5.25     28.04 o 
   1  23   5     1009.47      979.94     75.08 o 
   2  23   5      385.55      366.15     41.63 o 
   3  23   5      222.30      311.91    102.21 o 
  -2  24   5       24.28      101.52     42.87 o 
  -1  24   5       11.99       10.59     40.96 o 
   0  24   5       13.30       -1.83     18.17 o 
   1  24   5        1.29       40.15     23.44 o 
   2  24   5      745.89      696.48     41.38 o 
  -2  25   5       89.33       55.47     28.54 o 
  -1  25   5        0.05      -25.61     32.60 o 
   0  25   5      180.52      164.94     26.24 o 
   1  25   5      174.34      136.47     18.34 o 
   0  26   5      110.49       53.59     20.80 o 
  -7   0   6        1.02       12.17     24.90 o 
  -6   0   6        8.11      -20.63     32.93 o 
  -5   0   6       62.22       91.19     41.79 o 
  -4   0   6     5435.68     5113.83    123.82 o 
  -3   0   6        9.50       61.21     58.18 o 
  -2   0   6     1936.65     2033.85    130.71 o 
  -1   0   6      215.70      191.57     43.38 o 
   0   0   6    22562.09    17893.32    414.72 o 
   1   0   6     2411.84     2431.92    168.96 o 
   2   0   6     5677.75     5915.02    296.00 o 
   3   0   6       50.61       64.40     43.20 o 
   4   0   6     4365.48     3963.97    171.22 o 
   5   0   6      130.93      137.54     41.27 o 
   6   0   6      146.30      147.11     38.40 o 
  -7   1   6        0.51      -20.69     20.69 o 
  -6   1   6      103.46      103.89     29.14 o 
  -5   1   6      486.37      569.63     54.34 o 
  -4   1   6      203.64      187.80     19.87 o 
  -3   1   6       22.08       22.21     37.84 o 
  -2   1   6      228.64      226.27     34.64 o 
  -1   1   6      114.75      153.43     30.77 o 
   0   1   6       44.48       58.25     31.89 o 
   1   1   6    10479.52    10611.97    270.62 o 
   2   1   6       86.38       77.10     30.69 o 
   3   1   6      107.02       84.89     39.34 o 
   4   1   6        6.40       -5.31     23.28 o 
   5   1   6      996.72     1060.14     65.15 o 
   6   1   6        0.00       -7.21     27.94 o 
  -7   2   6        1.92      -12.47     25.71 o 
  -6   2   6      213.33      261.10     37.91 o 
  -5   2   6       17.19       68.83     26.76 o 
  -4   2   6      647.45      689.15     36.20 o 
  -3   2   6       16.66       21.13     43.68 o 
  -2   2   6       12.84        9.61     15.81 o 
  -1   2   6        0.59       -2.16     23.96 o 
   0   2   6    17067.59    16819.21    281.47 o 
   1   2   6       74.96       91.30     39.42 o 
   2   2   6     2059.53     1976.94     98.32 o 
   3   2   6      169.33      142.18     40.33 o 
   4   2   6     2600.28     2293.71     85.86 o 
   5   2   6        1.56        8.56     26.36 o 
   6   2   6      243.71      238.72     50.64 o 
  -7   3   6        4.02       19.67     29.53 o 
  -6   3   6       24.43       15.02     24.14 o 
  -5   3   6     1649.17     1676.58     64.44 o 
  -4   3   6        4.14       10.75     15.88 o 
  -3   3   6        1.81      -12.11     36.82 o 
  -2   3   6      125.95      123.09     26.71 o 
  -1   3   6     4686.79     5079.16    146.76 o 
   0   3   6       21.66       47.54     26.67 o 
   1   3   6    11690.60    11936.27    270.74 o 
   2   3   6     2360.11     2444.88    111.79 o 
   3   3   6     2926.93     3048.02    172.35 o 
   4   3   6      116.72      116.51     18.96 o 
   5   3   6        1.76       -0.67     20.66 o 
   6   3   6        2.10       43.83     31.83 o 
  -6   4   6       28.38        5.73     22.83 o 
  -5   4   6        5.51       21.17     16.75 o 
  -4   4   6       13.10       20.20     12.59 o 
  -3   4   6       15.57       -5.93     50.00 o 
  -2   4   6     1339.04     1351.63    126.22 o 
  -1   4   6      648.93      662.69     76.09 o 
   0   4   6     1642.48     1703.15     97.22 o 
   1   4   6     1146.77     1333.38     93.28 o 
   2   4   6     2670.91     3072.88    149.08 o 
   3   4   6       84.13      130.17     40.12 o 
   4   4   6        0.06      -18.43     18.43 o 
   5   4   6        3.34       23.60     22.49 o 
   6   4   6       87.76      114.42     40.41 o 
  -6   5   6        6.71       26.19     34.61 o 
  -5   5   6        2.71       10.38     19.63 o 
  -4   5   6        9.82       13.10     21.25 o 
  -3   5   6     2902.70     2969.81    297.35 o 
  -2   5   6       75.11       67.02     37.43 o 
  -1   5   6      990.99      999.91     72.28 o 
   0   5   6     1058.84     1011.82     79.80 o 
   1   5   6     1028.00      906.09     79.71 o 
   2   5   6      718.10      743.83     77.81 o 
   3   5   6       98.66      111.67     46.50 o 
   4   5   6      480.33      445.43     31.65 o 
   5   5   6       30.33        6.61     32.29 o 
   6   5   6        0.80      -34.41     34.41 o 
  -6   6   6      614.54      724.19     83.13 o 
  -5   6   6      540.91      586.16     47.86 o 
  -4   6   6        8.36       38.27     25.03 o 
  -3   6   6       49.73       28.97     58.43 o 
  -2   6   6      813.74     1131.79     86.12 o 
  -1   6   6      319.60      282.15     41.71 o 
   0   6   6    10892.50    11663.63    349.47 o 
   1   6   6       46.48       25.29     29.00 o 
   2   6   6      718.61      691.70     75.46 o 
   3   6   6      127.11       65.24     85.18 o 
   4   6   6     3125.03     2960.79     96.74 o 
   5   6   6       11.37       12.55     29.53 o 
   6   6   6       14.39        6.35     30.77 o 
  -6   7   6       12.18       31.05     29.47 o 
  -5   7   6      314.14      322.45     37.83 o 
  -4   7   6        0.21      -16.17     30.55 o 
  -3   7   6     4681.93     5036.21    149.89 o 
  -2   7   6     1432.99     1634.79    157.97 o 
  -1   7   6     1094.00     1347.06     85.40 o 
   0   7   6        0.06       56.32     54.53 o 
   1   7   6      740.91      651.60     73.99 o 
   2   7   6      894.81     1013.14     92.33 o 
   3   7   6      192.66      221.53     84.12 o 
   4   7   6       84.92       77.71     60.83 o 
   5   7   6      667.29      749.32     80.21 o 
   6   7   6        7.81       69.74     37.57 o 
  -6   8   6        2.43        6.36     15.30 o 
  -5   8   6       47.68       30.43     17.22 o 
  -4   8   6      670.44      689.58     52.04 o 
  -3   8   6      259.32      275.88     29.80 o 
  -2   8   6     1123.54     1350.12    118.20 o 
  -1   8   6     1335.89     1537.02     93.77 o 
   0   8   6    10849.68    10260.84    290.63 o 
   1   8   6      346.22      441.14     76.64 o 
   2   8   6      376.15      357.24     56.57 o 
   3   8   6        7.70      -22.43     73.93 o 
   4   8   6     1935.17     1733.74    118.06 o 
   5   8   6       34.37       34.94     32.35 o 
   6   8   6       13.93      -21.15     28.66 o 
  -6   9   6        4.12       -2.69     25.25 o 
  -5   9   6       29.90       14.92     31.10 o 
  -4   9   6        1.26       29.15     17.03 o 
  -3   9   6     3710.13     3988.71    110.43 o 
  -2   9   6       32.93       11.71     69.44 o 
  -1   9   6     1930.57     1893.19    108.38 o 
   0   9   6      588.35      541.02     74.58 o 
   1   9   6       18.93       83.69     75.24 o 
   2   9   6      259.34      164.13     79.82 o 
   3   9   6      202.27      218.57     95.81 o 
   4   9   6      234.29      207.37     30.15 o 
   5   9   6     1753.27     1803.13    116.24 o 
   6   9   6      155.69      180.82     43.75 o 
  -6  10   6        3.30      -23.81     40.81 o 
  -5  10   6       20.41        9.63     18.83 o 
  -4  10   6     1304.49     1319.34     70.25 o 
  -3  10   6       12.54       17.72     13.73 o 
  -2  10   6      127.14      118.08     70.17 o 
  -1  10   6       12.78       30.18     37.55 o 
   0  10   6      863.37      855.57     98.69 o 
   1  10   6      224.57      224.76     75.88 o 
   2  10   6      862.89      705.65     87.90 o 
   3  10   6       31.23       20.86     37.25 o 
   4  10   6       98.34       85.02     20.93 o 
   5  10   6      485.86      470.91     48.06 o 
   6  10   6        4.16        6.68     25.95 o 
  -6  11   6        9.52       29.21     33.43 o 
  -5  11   6       40.56       56.81     21.87 o 
  -4  11   6       68.00       50.36     20.24 o 
  -3  11   6        2.57        8.59     28.80 o 
  -2  11   6      346.95      338.09     34.83 o 
  -1  11   6     1107.96     1117.62    141.07 o 
   0  11   6      688.42      695.76     86.93 o 
   1  11   6     2470.32     2559.45    161.95 o 
   2  11   6      451.86      500.96     53.37 o 
   3  11   6       69.62       53.88     48.39 o 
   4  11   6      211.25      191.16     29.71 o 
   5  11   6       21.47       18.54     22.10 o 
   6  11   6      381.67      375.27     48.10 o 
  -6  12   6      197.98      188.41     33.09 o 
  -5  12   6      409.02      377.00     38.76 o 
  -4  12   6      254.83      298.13     36.52 o 
  -3  12   6      154.24      116.16     55.32 o 
  -2  12   6       34.78       30.32     16.46 o 
  -1  12   6      152.07      212.80     81.65 o 
   0  12   6       38.94       -2.82     35.03 o 
   1  12   6       37.77       39.70     26.14 o 
   2  12   6       10.84      -18.21     42.33 o 
   3  12   6        3.56       21.07     21.62 o 
   4  12   6      147.71      132.73     24.91 o 
   5  12   6      142.16      136.92     40.82 o 
  -6  13   6       29.58       30.01     14.00 o 
  -5  13   6      774.47      754.84     51.26 o 
  -4  13   6      189.53      270.43     34.74 o 
  -3  13   6      489.56      511.64     47.54 o 
  -2  13   6       48.39       48.62     24.67 o 
  -1  13   6       26.31       48.93     45.13 o 
   0  13   6      543.81      564.41     45.18 o 
   1  13   6      794.33      765.94     53.24 o 
   2  13   6      130.93      133.87     41.77 o 
   3  13   6       23.20      -10.32     14.49 o 
   4  13   6      402.33      360.49     35.40 o 
   5  13   6       30.18       67.79     39.96 o 
  -5  14   6      453.70      462.69     39.19 o 
  -4  14   6      107.41       73.47     31.34 o 
  -3  14   6      494.97      540.71     47.25 o 
  -2  14   6        6.51        0.60     16.04 o 
  -1  14   6     4571.52     4823.26    149.44 o 
   0  14   6        2.85       -4.95     23.09 o 
   1  14   6     1705.25     1883.18     83.91 o 
   2  14   6     2294.68     2455.29    274.79 o 
   3  14   6       55.63       78.17     31.85 o 
   4  14   6      105.06      107.19     24.89 o 
   5  14   6        9.30       10.87     26.08 o 
  -5  15   6        6.58       29.84     22.48 o 
  -4  15   6      302.49      338.92     52.61 o 
  -3  15   6     1058.14     1140.13     71.80 o 
  -2  15   6      240.44      278.48     32.22 o 
  -1  15   6      412.33      389.55     48.89 o 
   0  15   6       62.78       50.32     23.69 o 
   1  15   6      261.22      236.88     37.85 o 
   2  15   6      498.56      535.40     75.36 o 
   3  15   6       50.56       20.06     21.62 o 
   4  15   6       72.78       67.29     21.14 o 
   5  15   6        2.66      -29.25     29.25 o 
  -5  16   6      244.61      272.90     39.79 o 
  -4  16   6        0.63      101.42    129.51 o 
  -3  16   6      259.50      230.93     36.72 o 
  -2  16   6      128.07      128.25     24.60 o 
  -1  16   6     1396.91     1422.71     92.11 o 
   0  16   6      149.88      125.66     36.83 o 
   1  16   6       16.94       -7.89     28.43 o 
   2  16   6     2269.38     2408.77    194.19 o 
   3  16   6      567.88      498.14     51.30 o 
   4  16   6      104.53      102.25     21.84 o 
   5  16   6      504.31      498.94     51.73 o 
  -5  17   6        0.02        2.53     18.12 o 
  -4  17   6        0.04      -12.42     24.83 o 
  -3  17   6      417.14      457.68     47.90 o 
  -2  17   6      191.75      176.94     26.41 o 
  -1  17   6      156.43      172.74     42.83 o 
   0  17   6       83.64      128.26     37.88 o 
   1  17   6       89.09       89.47     36.92 o 
   2  17   6       38.85        6.44     54.87 o 
   3  17   6        9.47       19.71     36.92 o 
   4  17   6       56.75       38.27     35.99 o 
  -5  18   6       71.83       81.27     23.25 o 
  -4  18   6       20.74       42.66     24.01 o 
  -3  18   6      207.48      206.05     37.63 o 
  -2  18   6        5.65       -0.29     17.74 o 
  -1  18   6      328.36      414.10     91.78 o 
   0  18   6       32.35       76.31     35.27 o 
   1  18   6       65.31       68.62     36.52 o 
   2  18   6     1434.97     1321.28     79.70 o 
   3  18   6       14.22      -17.09     26.32 o 
   4  18   6       24.89       37.42     21.58 o 
  -4  19   6       44.10       63.01     20.22 o 
  -3  19   6       89.21       97.16     39.43 o 
  -2  19   6       48.21       58.90     32.95 o 
  -1  19   6      452.06      496.86     63.68 o 
   0  19   6      154.38      144.56     98.82 o 
   1  19   6        5.34        0.75     31.15 o 
   2  19   6        5.14       20.65     57.58 o 
   3  19   6      333.52      321.69     47.85 o 
   4  19   6       14.37        3.74     17.32 o 
  -4  20   6        0.56       29.73     16.25 o 
  -3  20   6      444.53      426.43     41.23 o 
  -2  20   6        2.14       17.72     41.79 o 
  -1  20   6     1231.05     1321.58    124.93 o 
   0  20   6       56.04       70.33     48.58 o 
   1  20   6       60.73       55.35     21.35 o 
   2  20   6       12.94       11.64     19.43 o 
   3  20   6       36.57       42.75     24.36 o 
   4  20   6      150.84      146.54     26.37 o 
  -4  21   6       47.11       58.90     16.39 o 
  -3  21   6       12.05       27.87     17.40 o 
  -2  21   6        3.97      -25.67     25.67 o 
  -1  21   6      597.97      543.58     64.80 o 
   0  21   6       71.64      101.72     22.01 o 
   1  21   6       10.96       25.03     20.95 o 
   2  21   6       22.64       -6.13     60.96 o 
   3  21   6        1.30       33.99     19.30 o 
  -3  22   6     1054.95     1128.20     53.93 o 
  -2  22   6        0.60       -4.44     19.83 o 
  -1  22   6     1390.73     1258.98     89.67 o 
   0  22   6      225.42      200.94     41.83 o 
   1  22   6      751.05      682.68     43.50 o 
   2  22   6      287.02      275.06     39.44 o 
   3  22   6       46.27       69.85     22.27 o 
  -3  23   6        9.72        9.43     11.54 o 
  -2  23   6      226.66      230.22     39.77 o 
  -1  23   6       92.66       63.44     75.08 o 
   0  23   6        0.81        9.17     14.00 o 
   1  23   6      208.25      231.10     30.18 o 
   2  23   6      213.95      176.11     28.79 o 
  -2  24   6       47.90      106.96     41.23 o 
  -1  24   6      736.67      636.57    207.43 o 
   0  24   6       53.16       56.79     20.45 o 
   1  24   6        5.43      -15.31     15.31 o 
   2  24   6      151.28      187.65     22.92 o 
  -1  25   6       24.78       -2.06     32.50 o 
   0  25   6        3.19      -20.58     30.41 o 
   1  25   6       13.94       19.60     10.83 o 
  -6   1   7       71.72      113.53     28.59 o 
  -5   1   7       41.87       64.02     27.82 o 
  -4   1   7      186.15      197.22     19.55 o 
  -3   1   7      109.25       74.84     51.31 o 
  -2   1   7     2661.39     2780.73    118.71 o 
  -1   1   7      278.17      268.05     40.85 o 
   0   1   7      551.32      695.24     68.50 o 
   1   1   7       75.70       52.63     33.48 o 
   2   1   7      307.21      356.67     59.99 o 
   3   1   7       29.26       16.90     26.01 o 
   4   1   7     2352.01     2095.72     84.03 o 
   5   1   7       40.36       50.16     22.56 o 
   6   1   7       48.87       81.83     35.16 o 
  -6   2   7       90.99      102.90     26.59 o 
  -5   2   7       16.27        3.15     20.76 o 
  -4   2   7       84.35       87.74     18.56 o 
  -3   2   7      724.80      577.33     89.84 o 
  -2   2   7       32.77       32.96     16.11 o 
  -1   2   7      415.73      493.26     73.79 o 
   0   2   7       17.04       22.97     29.71 o 
   1   2   7     1927.91     1755.66    114.13 o 
   2   2   7     1488.20     1560.15    118.31 o 
   3   2   7     1384.37     1509.76     58.41 o 
   4   2   7       30.40       25.74     15.51 o 
   5   2   7      806.76      774.62     57.20 o 
   6   2   7        0.05        7.31     26.77 o 
  -6   3   7      552.19      493.24     58.37 o 
  -5   3   7      138.38      142.43     22.56 o 
  -4   3   7      986.32      987.50     47.92 o 
  -3   3   7       38.68       29.58     51.98 o 
  -2   3   7      880.16      819.51    104.14 o 
  -1   3   7      120.59       89.07     29.71 o 
   0   3   7     1459.89     1429.73     92.84 o 
   1   3   7      270.86      261.40     50.98 o 
   2   3   7     7176.05     7661.71    259.73 o 
   3   3   7      778.64      783.02     43.35 o 
   4   3   7      508.37      505.43     36.35 o 
   5   3   7       59.11       68.53     27.26 o 
   6   3   7       79.23       84.21     36.34 o 
  -6   4   7        0.03       -0.75     23.97 o 
  -5   4   7     2586.84     2670.35     84.35 o 
  -4   4   7       82.51       98.68     26.91 o 
  -3   4   7     1695.14     1582.76    140.49 o 
  -2   4   7      116.86      105.24     45.11 o 
  -1   4   7     3700.25     4256.11    207.60 o 
   0   4   7       14.49       26.97     30.63 o 
   1   4   7     7391.04     7271.98    262.71 o 
   2   4   7     1749.75     2011.81    116.60 o 
   3   4   7      144.86      125.38     18.06 o 
   4   4   7       25.14       29.40     17.77 o 
   5   4   7        8.59       23.76     24.50 o 
   6   4   7        0.14      -19.33     30.33 o 
  -6   5   7      358.64      411.04     63.55 o 
  -5   5   7       27.61       33.11     15.51 o 
  -4   5   7      644.57      637.74     41.70 o 
  -3   5   7      222.01      242.94     73.18 o 
  -2   5   7      113.04       37.86     35.07 o 
  -1   5   7       96.27       47.22     35.43 o 
   0   5   7      717.89      709.10     69.96 o 
   1   5   7      646.83      610.92     70.69 o 
   2   5   7       21.76       27.94     29.44 o 
   3   5   7       23.43       -7.50     20.35 o 
   4   5   7       50.09       37.07     33.80 o 
   5   5   7       49.42       24.98     29.21 o 
   6   5   7        0.05       46.57     34.26 o 
  -6   6   7        0.65      -44.34     44.34 o 
  -5   6   7      268.89      258.04     27.54 o 
  -4   6   7      390.43      390.30     32.40 o 
  -3   6   7     2755.68     3068.24     92.64 o 
  -2   6   7      230.88      318.96     75.89 o 
  -1   6   7      465.18      504.45     60.76 o 
   0   6   7     1190.46     1209.25     95.37 o 
   1   6   7     3105.56     3221.58    158.89 o 
   2   6   7       27.43        1.65     40.31 o 
   3   6   7       40.18        8.37     33.32 o 
   4   6   7      324.30      309.94     29.09 o 
   5   6   7     1118.31     1207.44    102.26 o 
   6   6   7        0.02       36.34     30.26 o 
  -6   7   7       25.63       24.60     13.82 o 
  -5   7   7      143.56      132.69     27.73 o 
  -4   7   7        2.63       -1.40     18.40 o 
  -3   7   7      550.73      624.27     44.67 o 
  -2   7   7     2461.73     2712.21    215.09 o 
  -1   7   7     1232.73     1511.74     99.21 o 
   0   7   7     1660.48     1553.98    155.34 o 
   1   7   7       24.64        6.09     32.07 o 
   2   7   7      894.22      968.38     95.97 o 
   3   7   7        2.39       25.15     32.29 o 
   4   7   7        0.06       16.30     19.04 o 
   5   7   7       29.08       -3.09     29.95 o 
   6   7   7       13.97      -17.61     26.54 o 
  -6   8   7       49.38       65.56     17.50 o 
  -5   8   7      362.18      425.14     42.87 o 
  -4   8   7      177.56      174.15     30.90 o 
  -3   8   7     3389.27     3758.04    106.47 o 
  -2   8   7     2352.86     2402.75    208.19 o 
  -1   8   7      100.38      124.51     37.66 o 
   0   8   7      119.87      158.30     65.65 o 
   1   8   7      927.15     1086.60    143.79 o 
   2   8   7        3.52       10.59     30.06 o 
   3   8   7      671.44      664.18     54.68 o 
   4   8   7      607.60      598.11     69.94 o 
   5   8   7     1982.13     2079.39    125.05 o 
   6   8   7        0.37       56.68     33.43 o 
  -6   9   7        7.14       13.42     20.92 o 
  -5   9   7        4.54       17.48     19.00 o 
  -4   9   7      108.51       73.91     22.96 o 
  -3   9   7        4.43      -11.19     15.42 o 
  -2   9   7      442.93      584.43    110.16 o 
  -1   9   7      190.54      225.35     69.71 o 
   0   9   7      752.45      678.91     77.97 o 
   1   9   7      579.38      462.89    116.64 o 
   2   9   7      864.92      868.21     68.62 o 
   3   9   7      225.26      211.75     47.52 o 
   4   9   7      928.35      880.23     85.21 o 
   5   9   7       24.35       81.62     39.90 o 
   6   9   7      106.88      126.31     34.49 o 
  -6  10   7        0.71       12.17     13.57 o 
  -5  10   7       20.56       16.27     17.88 o 
  -4  10   7     1158.78     1112.88     66.58 o 
  -3  10   7        4.32      -11.10     13.93 o 
  -2  10   7      530.02      537.73     42.16 o 
  -1  10   7      997.13      788.80    126.47 o 
   0  10   7       82.52       22.72     38.94 o 
   1  10   7        2.08       22.34     32.96 o 
   2  10   7      660.36      600.78     48.85 o 
   3  10   7       72.11       22.79     21.72 o 
   4  10   7       37.78       25.28     16.88 o 
   5  10   7       27.88       42.15     25.71 o 
  -6  11   7       53.30       56.20     34.88 o 
  -5  11   7      794.94      730.60     51.81 o 
  -4  11   7       59.85       65.74     22.23 o 
  -3  11   7      185.10      201.85     24.20 o 
  -2  11   7      134.60      163.80     25.52 o 
  -1  11   7       67.67       30.76     50.58 o 
   0  11   7      454.40      456.65     99.65 o 
   1  11   7      240.93      198.51     36.31 o 
   2  11   7      118.40      138.67     33.85 o 
   3  11   7      174.39      163.89     38.07 o 
   4  11   7     1379.31     1339.42     65.67 o 
   5  11   7       44.60       69.37     24.05 o 
  -6  12   7       17.31       17.10     11.73 o 
  -5  12   7       87.04       78.44     23.12 o 
  -4  12   7        7.81      -20.46     20.46 o 
  -3  12   7      442.00      519.12     63.60 o 
  -2  12   7       34.46       24.61     28.21 o 
  -1  12   7     1928.45     2110.67    132.95 o 
   0  12   7      212.42      167.74     39.40 o 
   1  12   7     1139.81     1188.81     78.26 o 
   2  12   7      349.50      323.33     84.65 o 
   3  12   7      574.77      478.70     60.12 o 
   4  12   7       53.67       63.17     19.66 o 
   5  12   7      114.29      103.23     40.41 o 
  -5  13   7       11.87       18.81     19.62 o 
  -4  13   7      880.85      902.81     59.91 o 
  -3  13   7       26.56       29.74     25.74 o 
  -2  13   7        0.12       -6.10     21.30 o 
  -1  13   7      240.12      234.10     36.10 o 
   0  13   7      314.00      345.76     41.66 o 
   1  13   7      232.63      216.29     33.19 o 
   2  13   7      664.07      802.80     85.66 o 
   3  13   7       73.25       52.18     25.20 o 
   4  13   7      321.77      325.25     32.71 o 
   5  13   7       46.00       23.88     27.20 o 
  -5  14   7       22.14       -1.54     17.30 o 
  -4  14   7     1365.53     1423.45     99.15 o 
  -3  14   7     1970.65     2090.10     94.14 o 
  -2  14   7      190.27      252.92     52.82 o 
  -1  14   7     6694.60     7127.84    137.51 o 
   0  14   7      194.67      197.32     32.90 o 
   1  14   7     1497.05     1519.84    112.02 o 
   2  14   7       30.36        0.76     41.04 o 
   3  14   7      343.52      379.26     53.74 o 
   4  14   7      221.61      204.17     22.33 o 
   5  14   7      544.50      595.34     63.77 o 
  -5  15   7      112.67      151.77     32.26 o 
  -4  15   7      652.28      660.47     67.07 o 
  -3  15   7      184.17      263.26     50.46 o 
  -2  15   7      151.45      217.49     29.64 o 
  -1  15   7      529.49      574.83     61.79 o 
   0  15   7     1191.80     1230.63     84.48 o 
   1  15   7      526.91      613.21     53.86 o 
   2  15   7     1122.01     1215.39    141.02 o 
   3  15   7      404.34      312.60     50.31 o 
   4  15   7        9.97       19.68     17.29 o 
   5  15   7      116.16      176.71     34.94 o 
  -5  16   7       22.83       15.66     18.44 o 
  -4  16   7      709.41      845.86     74.26 o 
  -3  16   7      541.09      643.79     75.42 o 
  -2  16   7      254.78      259.10     45.22 o 
  -1  16   7       10.78      -10.84     29.59 o 
   0  16   7      290.29      326.51     50.13 o 
   1  16   7      784.34      913.52     79.56 o 
   2  16   7      219.20      298.77     80.55 o 
   3  16   7       48.10       37.39     23.14 o 
   4  16   7      270.85      267.72     29.76 o 
   5  16   7      900.17      922.62     65.50 o 
  -5  17   7       24.35       37.69     20.90 o 
  -4  17   7       52.87       82.95     24.22 o 
  -3  17   7       57.20       59.46     23.39 o 
  -2  17   7      557.38      687.27     47.71 o 
  -1  17   7     2283.73     2343.04    122.85 o 
   0  17   7       26.47        1.14     45.17 o 
   1  17   7        0.10       47.80     33.36 o 
   2  17   7     1621.38     1559.22    154.56 o 
   3  17   7       97.73       94.64     49.72 o 
   4  17   7        0.10       33.01     15.15 o 
  -4  18   7      132.15      110.61     35.43 o 
  -3  18   7      106.62      114.55     37.14 o 
  -2  18   7     2002.91     2244.56     83.13 o 
  -1  18   7     2953.42     3340.00    147.11 o 
   0  18   7       38.46       64.36     32.19 o 
   1  18   7        0.70      -19.81     53.92 o 
   2  18   7     1021.37      994.92     68.79 o 
   3  18   7      111.62       90.62     34.06 o 
   4  18   7       79.70       94.10     26.48 o 
  -4  19   7       70.57       85.88     18.46 o 
  -3  19   7      137.41      173.28     28.15 o 
  -2  19   7       22.50        5.76     49.43 o 
  -1  19   7      865.99      876.83     80.84 o 
   0  19   7       33.34       32.74     39.43 o 
   1  19   7       72.81      170.03     44.73 o 
   2  19   7       37.32       27.62     20.31 o 
   3  19   7      397.76      307.41     44.03 o 
   4  19   7        0.17       25.63     16.41 o 
  -4  20   7      255.82      258.51     37.76 o 
  -3  20   7       76.72      122.32     25.24 o 
  -2  20   7       20.64       41.77     37.65 o 
  -1  20   7      943.75     1070.14     90.19 o 
   0  20   7       81.22      110.19     39.89 o 
   1  20   7       19.03      -12.84     19.12 o 
   2  20   7       25.62       20.75     21.04 o 
   3  20   7        8.34      -19.90     22.26 o 
  -3  21   7       25.63        8.72     18.28 o 
  -2  21   7       40.28       47.07     17.37 o 
  -1  21   7      266.26      352.80     57.93 o 
   0  21   7      261.83      251.08     30.42 o 
   1  21   7      163.27      144.49     27.37 o 
   2  21   7      311.84      278.89     50.55 o 
   3  21   7        0.15        3.67     16.82 o 
  -3  22   7        6.25       -2.87     12.09 o 
  -2  22   7       97.74      119.68     39.76 o 
  -1  22   7      622.28      593.09     82.64 o 
   0  22   7        0.06      -17.81     20.27 o 
   1  22   7       62.80       21.99     16.56 o 
   2  22   7      326.34      337.92     41.41 o 
   3  22   7      127.78      138.73     25.55 o 
  -2  23   7      201.78      198.45     51.74 o 
  -1  23   7       21.93      -13.59     31.73 o 
   0  23   7      202.94      183.50     32.52 o 
   1  23   7      108.04       82.61     28.16 o 
   2  23   7      464.93      427.59     41.00 o 
  -2  24   7        2.94        8.66     32.34 o 
  -1  24   7       22.97       34.77     46.24 o 
   0  24   7        7.07       12.57     20.09 o 
   1  24   7      222.63      211.27     31.82 o 
  -1  25   7       74.22       75.06     32.86 o 
   0  25   7        5.89        7.52     42.85 o 
  -6   0   8     1031.90     1066.11     66.20 o 
  -5   0   8      759.96      840.06     97.77 o 
  -4   0   8    10774.18    11130.40    189.08 o 
  -3   0   8      299.74      299.48     45.60 o 
  -2   0   8    38325.45    41305.99    702.98 o 
  -1   0   8      104.66      110.02     46.74 o 
   0   0   8     1894.26     1989.73    165.58 o 
   1   0   8      496.19      542.85     93.68 o 
   2   0   8    10520.17    10095.69    434.74 o 
   3   0   8       75.83       42.01     24.99 o 
   4   0   8        1.08        9.96     29.26 o 
   5   0   8      291.58      279.57     53.97 o 
   6   0   8     1783.29     1706.23     93.21 o 
  -6   1   8        6.53       -7.92     25.12 o 
  -5   1   8      923.91     1040.20     59.21 o 
  -4   1   8     2190.73     2196.25     60.14 o 
  -3   1   8      537.17      524.65     43.04 o 
  -2   1   8      595.00      678.57     65.22 o 
  -1   1   8     1040.74     1144.60     82.37 o 
   0   1   8        4.58       26.08     27.34 o 
   1   1   8     1429.44     1597.66    115.61 o 
   2   1   8     2118.16     1887.25    136.95 o 
   3   1   8       62.86       32.32     16.30 o 
   4   1   8        0.62      -10.06     16.58 o 
   5   1   8      835.16      791.14     56.93 o 
   6   1   8       80.40       66.74     29.32 o 
  -6   2   8      446.89      385.63     45.93 o 
  -5   2   8      138.98      118.26     19.75 o 
  -4   2   8      104.30       88.24     22.17 o 
  -3   2   8      314.67      257.96     24.43 o 
  -2   2   8    10610.58    11262.56    391.57 o 
  -1   2   8       17.93      -12.25     28.79 o 
   0   2   8     2890.18     3019.66    142.05 o 
   1   2   8       31.23       21.97     28.86 o 
   2   2   8     1456.86     1550.62    125.26 o 
   3   2   8      652.30      657.07     41.38 o 
   4   2   8        0.78       -6.72     29.75 o 
   5   2   8        6.44      -19.91     19.91 o 
   6   2   8      850.61      862.03     74.91 o 
  -6   3   8       13.32       58.67     28.19 o 
  -5   3   8        4.96       -4.54     14.00 o 
  -4   3   8       59.36       77.15     18.83 o 
  -3   3   8        2.43       10.95     15.81 o 
  -2   3   8     1148.64     1066.35    127.65 o 
  -1   3   8     1540.10     1879.94    105.14 o 
   0   3   8       67.37       65.67     31.67 o 
   1   3   8     2049.90     1973.65    129.19 o 
   2   3   8      863.50      902.96     98.69 o 
   3   3   8     6776.43     6590.13    127.17 o 
   4   3   8       27.67       19.59     18.40 o 
   5   3   8       18.99        8.06     19.76 o 
   6   3   8       32.63       -8.92     26.97 o 
  -6   4   8        8.96      -10.76     36.58 o 
  -5   4   8      480.12      520.55     39.91 o 
  -4   4   8     1018.26     1052.67     46.62 o 
  -3   4   8       32.71       36.50     13.42 o 
  -2   4   8      192.44      206.40     55.03 o 
  -1   4   8        5.98       -0.66     36.39 o 
   0   4   8      177.96      223.20     47.84 o 
   1   4   8      715.22      711.51     79.37 o 
   2   4   8       69.62       29.97     32.77 o 
   3   4   8      216.04      197.95     20.97 o 
   4   4   8      141.93      142.87     23.12 o 
   5   4   8      174.15      167.55     29.74 o 
   6   4   8        8.22      -21.20     26.43 o 
  -6   5   8        8.69      -16.12     36.08 o 
  -5   5   8      145.25      104.01     32.84 o 
  -4   5   8      129.48      116.47     19.21 o 
  -3   5   8       84.13       82.05     15.41 o 
  -2   5   8        4.63      -37.09     39.94 o 
  -1   5   8     2289.18     2601.08    174.05 o 
   0   5   8      361.22      385.14     55.96 o 
   1   5   8    17406.92    17458.44    377.86 o 
   2   5   8       20.84        5.37     41.17 o 
   3   5   8      775.10      829.70     44.51 o 
   4   5   8       30.75       29.56     15.24 o 
   5   5   8      346.96      413.06     62.61 o 
   6   5   8        2.35      -13.46     26.17 o 
  -6   6   8      104.02       59.84     18.01 o 
  -5   6   8       69.17       22.80     20.83 o 
  -4   6   8      987.75      960.50     50.70 o 
  -3   6   8      179.00      160.09     21.84 o 
  -2   6   8     4533.22     5097.72    297.86 o 
  -1   6   8      517.47      541.35     66.51 o 
   0   6   8     1719.78     1671.40    111.11 o 
   1   6   8     1141.56     1119.92    100.24 o 
   2   6   8       52.57       17.67     18.06 o 
   3   6   8       42.42       61.64     22.96 o 
   4   6   8     1693.91     1637.12     80.25 o 
   5   6   8       14.59      -23.53     32.28 o 
   6   6   8       24.64       45.68     33.22 o 
  -6   7   8       15.11       23.41     16.38 o 
  -5   7   8      291.43      306.48     55.06 o 
  -4   7   8      102.97      109.55     24.55 o 
  -3   7   8       69.22       64.33     24.86 o 
  -2   7   8      111.04      128.79     65.84 o 
  -1   7   8       87.50      135.79     38.27 o 
   0   7   8      351.78      368.64     85.95 o 
   1   7   8     3223.32     3383.71    174.98 o 
   2   7   8       40.22       32.38     37.85 o 
   3   7   8        0.28        8.49     37.28 o 
   4   7   8      205.97      129.16     39.42 o 
   5   7   8       76.58       93.99     35.89 o 
   6   7   8       12.73       43.21     29.91 o 
  -6   8   8      315.03      313.66     35.97 o 
  -5   8   8       57.76       35.42     40.39 o 
  -4   8   8      703.92      743.92     54.98 o 
  -3   8   8      334.41      305.66     34.38 o 
  -2   8   8     5002.91     5528.17    161.80 o 
  -1   8   8        2.62        4.42     23.70 o 
   0   8   8     5309.94     5325.24    307.05 o 
   1   8   8        6.55       62.09     35.55 o 
   2   8   8       23.27        0.12     19.97 o 
   3   8   8      172.28      192.50     48.18 o 
   4   8   8      102.32       89.66     23.75 o 
   5   8   8      334.07      319.04     55.34 o 
  -6   9   8       58.46       59.44     18.36 o 
  -5   9   8      123.80      146.51     27.77 o 
  -4   9   8       55.34       58.65     24.32 o 
  -3   9   8      109.90      113.45     26.99 o 
  -2   9   8      392.03      426.85     36.08 o 
  -1   9   8      107.69      161.05     64.02 o 
   0   9   8      114.43      120.49     46.33 o 
   1   9   8      406.66      325.25     89.11 o 
   2   9   8      281.26      247.98     36.39 o 
   3   9   8     2604.53     2809.27    128.81 o 
   4   9   8      675.69      676.93     77.44 o 
   5   9   8        0.79       19.21     31.17 o 
  -6  10   8      198.26      163.23     21.46 o 
  -5  10   8      256.06      202.83     30.10 o 
  -4  10   8      580.39      553.89     49.05 o 
  -3  10   8       61.52       38.51     33.48 o 
  -2  10   8     3500.08     3516.82    108.34 o 
  -1  10   8      359.73      361.23     65.91 o 
   0  10   8      246.32      170.53     51.86 o 
   1  10   8       21.59        3.18     24.96 o 
   2  10   8     2520.16     2641.32    124.29 o 
   3  10   8       38.64       29.16     26.47 o 
   4  10   8      793.29      741.88     49.69 o 
   5  10   8       35.63       73.49     31.17 o 
  -6  11   8       15.18        2.35     26.66 o 
  -5  11   8      116.08      121.00     28.25 o 
  -4  11   8      520.69      514.29    104.04 o 
  -3  11   8       20.34       -4.78     15.17 o 
  -2  11   8       23.75       55.27     18.53 o 
  -1  11   8     1535.04     1546.62     67.16 o 
   0  11   8      224.23      290.13     42.78 o 
   1  11   8        8.44       -4.36     16.67 o 
   2  11   8      858.83      856.55     51.99 o 
   3  11   8     1114.04      973.05     74.18 o 
   4  11   8       74.74       78.22     21.20 o 
   5  11   8      146.79      122.09     34.55 o 
  -5  12   8        9.89        8.94     18.27 o 
  -4  12   8      601.71      633.52     51.60 o 
  -3  12   8      794.39      832.67     48.15 o 
  -2  12   8        1.15        3.57     16.18 o 
  -1  12   8      491.01      465.83     38.81 o 
   0  12   8        5.23       36.61     52.36 o 
   1  12   8      385.36      371.80     42.95 o 
   2  12   8       38.01      -33.85     64.88 o 
   3  12   8       42.18       38.50     29.45 o 
   4  12   8      301.60      324.10     32.69 o 
   5  12   8        5.69       83.21     37.02 o 
  -5  13   8       84.35       81.20     31.02 o 
  -4  13   8      920.03      925.09    141.55 o 
  -3  13   8       16.33       -9.64     18.41 o 
  -2  13   8       15.57      -17.84     21.71 o 
  -1  13   8     3362.29     3571.23    105.65 o 
   0  13   8      188.58      257.90     40.02 o 
   1  13   8      530.10      517.35     51.56 o 
   2  13   8      974.52     1020.59    149.85 o 
   3  13   8       18.99       30.48     21.11 o 
   4  13   8       95.82      103.98     24.86 o 
   5  13   8      527.51      604.10     63.40 o 
  -5  14   8      179.31      219.27     36.00 o 
  -4  14   8      921.31      996.07     81.96 o 
  -3  14   8      518.22      533.02     43.16 o 
  -2  14   8       16.93        8.21     37.05 o 
  -1  14   8     2192.33     2361.35     81.33 o 
   0  14   8     1150.54     1290.59     80.58 o 
   1  14   8      250.75      253.39     43.60 o 
   2  14   8       24.14       24.60     43.10 o 
   3  14   8      260.24      279.51     31.41 o 
   4  14   8      126.80      126.54     21.13 o 
   5  14   8      751.97      855.86     68.87 o 
  -5  15   8      236.86      223.11     34.95 o 
  -4  15   8        2.77       25.25     26.08 o 
  -3  15   8      108.62      111.12     24.59 o 
  -2  15   8      344.83      412.51     41.89 o 
  -1  15   8     2373.55     2537.17    125.16 o 
   0  15   8      880.58      939.83     70.69 o 
   1  15   8     2100.56     2121.43    139.29 o 
   2  15   8      913.62      985.12    127.97 o 
   3  15   8      610.56      557.60     62.74 o 
   4  15   8       73.11       47.17     18.34 o 
  -5  16   8       80.76       94.92     25.49 o 
  -4  16   8      824.68      993.16     76.97 o 
  -3  16   8      450.94      473.84     39.92 o 
  -2  16   8       72.78      118.02     26.75 o 
  -1  16   8     3632.58     3850.28    156.66 o 
   0  16   8      102.62      175.71     44.97 o 
   1  16   8       40.63       37.16     50.33 o 
   2  16   8       94.28       20.45     48.67 o 
   3  16   8      126.08      114.32     34.26 o 
   4  16   8      120.22      128.87     26.96 o 
  -5  17   8       60.21       61.44     18.23 o 
  -4  17   8      290.88      325.79     43.82 o 
  -3  17   8        6.35       -0.97     17.44 o 
  -2  17   8     1892.70     2068.30     79.90 o 
  -1  17   8        7.85      -33.25     37.91 o 
   0  17   8      772.81      862.45     84.27 o 
   1  17   8      214.66      228.69     45.10 o 
   2  17   8      168.58      220.76     76.80 o 
   3  17   8       62.09       13.03     20.74 o 
   4  17   8       33.02       40.04     20.96 o 
  -4  18   8      415.82      512.69     49.72 o 
  -3  18   8       14.01       47.30     22.90 o 
  -2  18   8       10.16       19.07     21.59 o 
  -1  18   8      349.23      413.12     61.26 o 
   0  18   8     1391.00     1667.21    106.11 o 
   1  18   8        0.08       63.85     42.22 o 
   2  18   8      118.21      145.98     30.09 o 
   3  18   8      137.03      106.97     30.03 o 
   4  18   8        0.93      -11.12     15.67 o 
  -4  19   8      103.99      108.80     24.67 o 
  -3  19   8        2.41       26.20     18.27 o 
  -2  19   8       14.72        5.47     19.53 o 
  -1  19   8      376.53      423.10     61.51 o 
   0  19   8      310.20      230.32     52.70 o 
   1  19   8        9.98      -28.33     67.57 o 
   2  19   8        0.16       13.48     20.55 o 
   3  19   8       32.20      -16.67     19.13 o 
  -4  20   8        5.75      -17.47     17.47 o 
  -3  20   8      181.08      206.39     35.90 o 
  -2  20   8      285.08      329.08     30.10 o 
  -1  20   8       68.59      136.92     66.86 o 
   0  20   8       64.72       84.74     40.14 o 
   1  20   8       28.03      144.56     68.82 o 
   2  20   8      207.04      175.59     31.16 o 
   3  20   8       16.24       11.93     18.38 o 
  -3  21   8       11.09       -6.55     18.95 o 
  -2  21   8       29.65       25.89     32.39 o 
  -1  21   8      658.52      802.69     74.56 o 
   0  21   8        3.25       13.25     16.00 o 
   1  21   8       84.79      145.19     29.47 o 
   2  21   8        3.69       -8.82     35.44 o 
   3  21   8      177.72      148.61     26.78 o 
  -3  22   8     1741.08     1689.07     56.29 o 
  -2  22   8       28.24       64.63     34.31 o 
  -1  22   8      277.33      340.96     53.37 o 
   0  22   8      150.17      152.32     22.44 o 
   1  22   8      743.54      812.23     52.71 o 
   2  22   8       10.06       17.22     16.07 o 
  -2  23   8       19.31       68.31     30.28 o 
  -1  23   8      205.47      178.41     36.50 o 
   0  23   8       41.23       37.94     16.02 o 
   1  23   8       27.16       18.61     51.78 o 
   2  23   8       36.01       13.39     13.63 o 
  -1  24   8      504.17      450.85     73.50 o 
   0  24   8      117.78       18.88     47.15 o 
   1  24   8       97.75       97.73     32.94 o 
  -6   1   9      356.14      403.12     44.36 o 
  -5   1   9       92.90      105.29     31.71 o 
  -4   1   9     4200.70     4161.38    158.47 o 
  -3   1   9       24.18       33.16     12.28 o 
  -2   1   9    15959.09    17369.96    347.45 o 
  -1   1   9        1.28      -11.50     21.11 o 
   0   1   9      350.96      454.64     62.55 o 
   1   1   9        4.58       20.65     32.48 o 
   2   1   9     3315.51     3298.40     71.57 o 
   3   1   9       16.13       -8.83     16.55 o 
   4   1   9        8.93        9.76     15.94 o 
   5   1   9        1.76       -0.59     19.60 o 
   6   1   9     2048.94     2030.48     96.06 o 
  -6   2   9       40.05       45.66     24.22 o 
  -5   2   9     1301.35     1320.28     58.17 o 
  -4   2   9     1538.16     1491.22     57.37 o 
  -3   2   9      205.03      226.35     22.65 o 
  -2   2   9      256.26      252.55     67.30 o 
  -1   2   9        1.82      -27.51     27.51 o 
   0   2   9      347.86      403.76     60.91 o 
   1   2   9       92.86      117.92     43.70 o 
   2   2   9      798.19      828.29     36.76 o 
   3   2   9       64.67       60.14     32.78 o 
   4   2   9        7.96       15.91     17.42 o 
   5   2   9        0.01       -1.20     30.81 o 
   6   2   9      172.63      172.89     36.85 o 
  -6   3   9       50.67       23.79     42.47 o 
  -5   3   9       97.12       60.61     18.71 o 
  -4   3   9     2533.87     2512.17     87.90 o 
  -3   3   9      226.07      193.14     21.48 o 
  -2   3   9     1975.99     1960.80    179.00 o 
  -1   3   9      618.98      757.63     73.80 o 
   0   3   9     1066.10     1088.45     92.68 o 
   1   3   9      735.63      697.81     83.41 o 
   2   3   9       80.77       98.48     14.99 o 
   3   3   9        0.51      -14.37     24.39 o 
   4   3   9        0.92       12.38     15.83 o 
   5   3   9       10.23        8.52     17.42 o 
   6   3   9       27.30       29.06     22.06 o 
  -6   4   9        0.22      -21.80     24.20 o 
  -5   4   9     3066.50     3155.34    111.16 o 
  -4   4   9      598.09      524.36     40.22 o 
  -3   4   9       61.97       64.13     22.67 o 
  -2   4   9     1417.78     1444.91    158.20 o 
  -1   4   9     3365.55     3569.35    217.45 o 
   0   4   9        1.03       17.97     30.52 o 
   1   4   9     2710.84     2747.12    160.53 o 
   2   4   9       31.00       12.46     25.66 o 
   3   4   9      827.86      787.52     47.16 o 
   4   4   9        1.04       15.84     17.99 o 
   5   4   9      257.09      243.80     31.49 o 
   6   4   9       25.09       88.65     32.62 o 
  -6   5   9      103.97       78.18     38.69 o 
  -5   5   9       31.34       24.44     19.67 o 
  -4   5   9      244.02      274.32     31.08 o 
  -3   5   9       63.20       58.92     17.18 o 
  -2   5   9     1463.92     1543.95    168.44 o 
  -1   5   9      906.64      979.53    119.49 o 
   0   5   9      101.99      126.35     42.22 o 
   1   5   9     1137.07     1186.64    107.26 o 
   2   5   9      115.78      142.50     22.85 o 
   3   5   9      608.07      564.66     37.75 o 
   4   5   9      139.12      117.67     20.76 o 
   5   5   9       40.98       55.47     34.89 o 
  -6   6   9        1.04      -38.46     38.46 o 
  -5   6   9     4131.11     4181.18    126.69 o 
  -4   6   9      450.48      425.23     37.02 o 
  -3   6   9      289.65      297.03     29.51 o 
  -2   6   9      203.39      188.74     29.68 o 
  -1   6   9      551.28      659.51     74.50 o 
   0   6   9     1063.80     1105.66     96.24 o 
   1   6   9     3432.43     3619.61    184.72 o 
   2   6   9        4.47       21.97     16.39 o 
   3   6   9     1489.38     1429.29     79.38 o 
   4   6   9      234.43      192.89     48.98 o 
   5   6   9      127.22      156.94     39.73 o 
  -6   7   9       66.28       70.05     39.22 o 
  -5   7   9      248.66      253.26     42.46 o 
  -4   7   9      113.99       95.62     26.63 o 
  -3   7   9       66.75       59.81     19.37 o 
  -2   7   9     2624.55     2334.86    176.58 o 
  -1   7   9       32.98       38.65     28.25 o 
   0   7   9     4159.21     4013.77    267.40 o 
   1   7   9      107.86      166.54     51.44 o 
   2   7   9       12.00        5.99     19.74 o 
   3   7   9        3.16        5.85     31.81 o 
   4   7   9        0.10       12.08     22.37 o 
   5   7   9        0.94       14.46     28.81 o 
  -6   8   9      160.11      121.68     22.02 o 
  -5   8   9      372.80      363.49     39.30 o 
  -4   8   9        2.46        0.61     19.69 o 
  -3   8   9      962.07      958.99     74.60 o 
  -2   8   9      211.63      222.91     30.66 o 
  -1   8   9      126.46      102.96     36.57 o 
   0   8   9      110.06      132.06     62.10 o 
   1   8   9      102.33      104.21     31.68 o 
   2   8   9      533.38      528.43     49.33 o 
   3   8   9     3501.93     3679.18    150.94 o 
   4   8   9       34.31       26.34     22.03 o 
   5   8   9      107.80      110.11     32.72 o 
  -6   9   9       17.81       31.33     16.49 o 
  -5   9   9       78.90       46.10     20.73 o 
  -4   9   9       34.34       25.74     23.30 o 
  -3   9   9       35.78        6.48     25.37 o 
  -2   9   9     5111.53     5239.04    127.98 o 
  -1   9   9       28.90       55.44     27.93 o 
   0   9   9      281.74      250.84     38.46 o 
   1   9   9        0.49      -20.93     20.93 o 
   2   9   9     2985.96     2924.18    129.46 o 
   3   9   9       26.75       40.01     28.00 o 
   4   9   9       66.13       71.65     24.59 o 
   5   9   9       10.17      -26.84     26.84 o 
  -6  10   9      112.95       79.68     21.37 o 
  -5  10   9       18.18       37.70     37.35 o 
  -4  10   9      144.23      108.45     30.48 o 
  -3  10   9       73.76       62.04     18.59 o 
  -2  10   9      185.21      235.88     31.56 o 
  -1  10   9       42.74       59.25     17.77 o 
   0  10   9      118.13      111.91     22.59 o 
   1  10   9      122.49      106.90     29.25 o 
   2  10   9      238.26      208.96     35.04 o 
   3  10   9      493.77      483.01     56.82 o 
   4  10   9        7.34       23.49     26.88 o 
   5  10   9      202.68      163.70     35.44 o 
  -5  11   9        3.04       -7.17     17.89 o 
  -4  11   9      107.04       82.25     26.27 o 
  -3  11   9      148.92      125.70     24.72 o 
  -2  11   9      293.39      321.66     34.32 o 
  -1  11   9      253.70      209.52     27.62 o 
   0  11   9      207.01      176.63     26.61 o 
   1  11   9       50.16       57.97     21.52 o 
   2  11   9      251.42      244.37     29.19 o 
   3  11   9       17.06       18.26     16.75 o 
   4  11   9        7.25        7.52     14.08 o 
   5  11   9        0.85       12.11     29.41 o 
  -5  12   9      204.36      159.46     25.86 o 
  -4  12   9       69.63      102.15     28.94 o 
  -3  12   9      406.54      493.52     47.02 o 
  -2  12   9      194.49      181.60     29.27 o 
  -1  12   9        3.69       -3.06     16.63 o 
   0  12   9       40.51       38.17     20.29 o 
   1  12   9        2.37        4.50     27.21 o 
   2  12   9     1113.52     1220.40    121.54 o 
   3  12   9        9.09        1.97     48.96 o 
   4  12   9       47.99       33.29     16.13 o 
   5  12   9        3.91        3.64     26.02 o 
  -5  13   9       70.26       54.12     23.30 o 
  -4  13   9      212.59      218.23     43.80 o 
  -3  13   9      119.90      141.61     26.79 o 
  -2  13   9       11.06       -6.46     72.38 o 
  -1  13   9       66.96       79.76     19.33 o 
   0  13   9        2.83       43.42     27.17 o 
   1  13   9       73.33       66.25     40.92 o 
   2  13   9       33.53       65.41     46.15 o 
   3  13   9        0.45       25.16     26.20 o 
   4  13   9        0.49       -8.91     13.49 o 
   5  13   9      419.46      422.87     49.92 o 
  -5  14   9      364.89      389.15     44.29 o 
  -4  14   9     1240.75     1364.97     91.35 o 
  -3  14   9      649.50      615.25     45.19 o 
  -2  14   9      285.00      310.23     37.65 o 
  -1  14   9     2605.69     2752.42    119.12 o 
   0  14   9      175.15      164.50     33.32 o 
   1  14   9      414.70      414.67     49.44 o 
   2  14   9      182.96      233.23     71.43 o 
   3  14   9     1722.67     1670.19     71.60 o 
   4  14   9      177.67      158.73     24.00 o 
  -5  15   9       79.35       99.75     24.82 o 
  -4  15   9      282.35      304.53     44.60 o 
  -3  15   9      189.98      198.60     28.88 o 
  -2  15   9      167.54      187.13     29.02 o 
  -1  15   9      313.41      364.54     56.78 o 
   0  15   9      138.05      115.64     41.00 o 
   1  15   9     1138.01     1303.53    134.08 o 
   2  15   9       13.31      138.61     66.87 o 
   3  15   9      133.02      114.41     27.94 o 
   4  15   9       23.70       48.20     22.42 o 
  -5  16   9      517.27      481.85     43.06 o 
  -4  16   9      217.18      262.75     41.68 o 
  -3  16   9       88.39       83.24     33.84 o 
  -2  16   9      154.50      152.79     26.55 o 
  -1  16   9       27.78       93.62     64.75 o 
   0  16   9      180.00      156.28     40.68 o 
   1  16   9       38.66      -41.28     47.55 o 
   2  16   9      104.94      169.17     61.20 o 
   3  16   9      422.75      493.91     55.68 o 
   4  16   9      108.12      122.94     33.38 o 
  -4  17   9      438.98      469.29     48.97 o 
  -3  17   9       40.40       46.29     23.05 o 
  -2  17   9      148.94      177.34     27.01 o 
  -1  17   9      115.42       87.64     39.18 o 
   0  17   9     2406.10     2632.55    155.09 o 
   1  17   9       48.63      127.26     65.66 o 
   2  17   9      277.95      253.48     76.48 o 
   3  17   9      165.40      132.54     30.65 o 
   4  17   9       31.84       43.80     17.38 o 
  -4  18   9        2.48       -3.60     17.55 o 
  -3  18   9        0.07       -8.32     19.50 o 
  -2  18   9       21.42      -15.35     25.55 o 
  -1  18   9       98.79       93.41     47.37 o 
   0  18   9       66.62      113.69     45.14 o 
   1  18   9       30.57      108.71     70.41 o 
   2  18   9       83.10       36.33     50.72 o 
   3  18   9        0.60       13.17     21.05 o 
  -4  19   9        6.10        3.74     15.93 o 
  -3  19   9      104.28      135.41     26.94 o 
  -2  19   9      299.57      291.95     28.78 o 
  -1  19   9     1158.09     1194.51    128.37 o 
   0  19   9       95.18      147.43     43.63 o 
   1  19   9       53.30      162.07     72.94 o 
   2  19   9       35.20       17.50     19.99 o 
   3  19   9      143.53      123.48     26.42 o 
  -3  20   9      469.01      497.14     36.95 o 
  -2  20   9       19.30       58.88     35.56 o 
  -1  20   9      263.67      314.47     55.99 o 
   0  20   9     1109.55     1222.95     98.03 o 
   1  20   9       19.92      111.78     56.07 o 
   2  20   9       11.78       -5.25     26.04 o 
   3  20   9       79.13       61.87     18.32 o 
  -3  21   9      527.38      555.47     40.72 o 
  -2  21   9      220.41      340.82     49.07 o 
  -1  21   9      124.53      152.65     41.29 o 
   0  21   9       23.02      -23.80     57.05 o 
   1  21   9        1.84      -21.64     26.50 o 
   2  21   9       27.43       17.89     22.38 o 
  -2  22   9       10.04       31.22     32.82 o 
  -1  22   9        9.42       -5.61     27.87 o 
   0  22   9       97.67      120.53     24.91 o 
   1  22   9       74.31       75.93     44.94 o 
   2  22   9       36.97       32.97     17.79 o 
  -2  23   9       33.85       59.82     35.60 o 
  -1  23   9      248.08      161.78     54.68 o 
   0  23   9       27.73       65.26     34.24 o 
   1  23   9      262.56      231.12     93.62 o 
  -6   0  10        1.58       39.26     27.63 o 
  -5   0  10      156.12      105.14     65.55 o 
  -4   0  10     1172.05     1075.86     79.37 o 
  -3   0  10      121.37      127.56     23.54 o 
  -2   0  10     1474.68     1463.33     67.96 o 
  -1   0  10      155.23       95.44     52.29 o 
   0   0  10      703.75      771.00    120.37 o 
   1   0  10        1.42       13.38     41.12 o 
   2   0  10     2276.07     2439.97     82.26 o 
   3   0  10       38.16       34.99     27.81 o 
   4   0  10     1430.95     1360.75    107.61 o 
   5   0  10       53.79       55.17     28.07 o 
  -6   1  10        1.94       41.88     18.33 o 
  -5   1  10       62.63       78.16     23.47 o 
  -4   1  10       41.89       40.64     18.38 o 
  -3   1  10      148.76      140.11     22.10 o 
  -2   1  10      211.19      203.95     22.37 o 
  -1   1  10       74.31       56.63     25.79 o 
   0   1  10       23.59       42.60     32.57 o 
   1   1  10       31.58       47.16     39.93 o 
   2   1  10      359.92      389.46     24.61 o 
   3   1  10       83.87       96.45     38.12 o 
   4   1  10       58.32       51.31     23.27 o 
   5   1  10       31.59       19.43     18.17 o 
  -6   2  10       11.16       -1.63     25.09 o 
  -5   2  10        0.04       -4.93     29.57 o 
  -4   2  10       15.82       30.69     15.56 o 
  -3   2  10      351.27      337.89     30.96 o 
  -2   2  10     1522.35     1497.40     56.27 o 
  -1   2  10      102.54      119.95     46.91 o 
   0   2  10        2.91       39.26     37.30 o 
   1   2  10       92.11       73.73     55.47 o 
   2   2  10       48.52       53.57     17.79 o 
   3   2  10        4.79      -16.30     16.67 o 
   4   2  10      413.32      414.37     35.94 o 
   5   2  10        7.62        1.46     18.87 o 
  -6   3  10        0.83      -19.16     29.78 o 
  -5   3  10      594.77      544.96     41.23 o 
  -4   3  10      287.45      251.18     32.28 o 
  -3   3  10       18.03       11.10     17.40 o 
  -2   3  10       32.79       40.51     16.78 o 
  -1   3  10       26.94       97.76     35.14 o 
   0   3  10       57.10       30.93     29.24 o 
   1   3  10     1075.23     1144.51     69.29 o 
   2   3  10      344.45      362.42     23.93 o 
   3   3  10        1.77      -18.72     49.83 o 
   4   3  10        2.66        3.83     16.33 o 
   5   3  10       13.90        8.68     16.84 o 
  -6   4  10       84.04      159.10     45.92 o 
  -5   4  10      240.11      224.62     29.55 o 
  -4   4  10       88.33       71.62     21.35 o 
  -3   4  10        0.10       -3.37     16.31 o 
  -2   4  10      106.40       99.52     22.46 o 
  -1   4  10       74.63      100.50     47.56 o 
   0   4  10     2417.97     2361.49    145.60 o 
   1   4  10       28.93      -13.41     19.59 o 
   2   4  10      675.60      655.39     31.38 o 
   3   4  10     1823.66     1776.04     71.85 o 
   4   4  10      261.43      251.87     29.98 o 
   5   4  10       42.11       25.29     16.16 o 
  -6   5  10        8.32       77.14     38.53 o 
  -5   5  10     2615.12     2644.08    138.65 o 
  -4   5  10       51.73       32.71     19.04 o 
  -3   5  10        2.47       18.55     19.07 o 
  -2   5  10       65.98       67.26     20.89 o 
  -1   5  10      312.18      289.91     75.28 o 
   0   5  10      730.72      735.68     83.14 o 
   1   5  10     1031.63      968.04     64.24 o 
   2   5  10      172.98      173.73     20.43 o 
   3   5  10     5156.39     5122.74    156.44 o 
   4   5  10      570.21      602.59     40.14 o 
   5   5  10      225.62      203.54     41.53 o 
  -6   6  10       43.21       53.67     30.33 o 
  -5   6  10        0.23       -2.46     18.60 o 
  -4   6  10      467.33      453.29     38.85 o 
  -3   6  10       23.75       21.21     19.05 o 
  -2   6  10       26.70       38.62     17.40 o 
  -1   6  10       47.57       26.96     18.70 o 
   0   6  10      666.19      720.11     85.68 o 
   1   6  10      621.58      676.63     40.03 o 
   2   6  10      185.20      135.55     29.10 o 
   3   6  10       48.89       67.53     29.30 o 
   4   6  10     2334.80     2463.60     97.91 o 
   5   6  10        1.94       27.90     28.57 o 
  -6   7  10        5.37      -24.23     30.36 o 
  -5   7  10      561.57      602.52     50.10 o 
  -4   7  10      228.10      192.40     34.13 o 
  -3   7  10        7.74      -13.66     17.77 o 
  -2   7  10      633.29      642.41     51.23 o 
  -1   7  10     2287.96     2367.84     97.91 o 
   0   7  10       42.44       31.37     20.85 o 
   1   7  10        3.56       15.23     21.02 o 
   2   7  10       35.58       43.38     25.30 o 
   3   7  10     1146.71     1218.04     92.67 o 
   4   7  10      147.07      194.98     32.87 o 
   5   7  10        0.61        7.55     23.73 o 
  -6   8  10      209.92      209.24     42.84 o 
  -5   8  10        0.24        5.85     20.92 o 
  -4   8  10      262.26      245.27     36.80 o 
  -3   8  10      157.39      154.12     31.18 o 
  -2   8  10      726.65      665.07     86.23 o 
  -1   8  10     1298.76     1358.73     62.04 o 
   0   8  10      601.34      561.53     57.74 o 
   1   8  10       30.32       56.56     22.82 o 
   2   8  10      240.99      217.06     36.72 o 
   3   8  10       20.36       94.79     31.29 o 
   4   8  10      634.08      678.14     52.07 o 
   5   8  10        3.32       16.14     25.50 o 
  -6   9  10       34.49       42.75     28.94 o 
  -5   9  10       94.99       56.87     20.51 o 
  -4   9  10        2.88      -15.24     26.18 o 
  -3   9  10       82.35      110.09     28.82 o 
  -2   9  10      543.10      571.29     45.76 o 
  -1   9  10      860.45      845.22     52.91 o 
   0   9  10     1111.65     1131.91     70.62 o 
   1   9  10      365.80      296.13     42.09 o 
   2   9  10      811.10      740.49     77.17 o 
   3   9  10      524.98      585.58     65.85 o 
   4   9  10      117.84       96.84     26.19 o 
   5   9  10      218.50      219.96     42.06 o 
  -5  10  10       28.87       50.07     26.69 o 
  -4  10  10        5.44       10.95     22.28 o 
  -3  10  10       28.20       70.77     34.71 o 
  -2  10  10      152.32      151.09     35.60 o 
  -1  10  10      318.71      300.66     33.56 o 
   0  10  10      524.51      585.58     52.09 o 
   1  10  10       13.99      -22.16     28.07 o 
   2  10  10        4.18      -36.60     43.26 o 
   3  10  10      124.40      183.11     42.65 o 
   4  10  10       12.91       23.56     15.65 o 
   5  10  10       59.61       20.64     39.59 o 
  -5  11  10       10.77        9.31     19.23 o 
  -4  11  10        0.18        9.06     25.10 o 
  -3  11  10     1214.79     1285.32     94.45 o 
  -2  11  10       58.93       88.99     24.46 o 
  -1  11  10       85.82       61.85     22.46 o 
   0  11  10       10.09       -6.37     23.25 o 
   1  11  10        1.59      -15.27     19.05 o 
   2  11  10      283.71      289.64     41.93 o 
   3  11  10       20.51       43.89     19.55 o 
   4  11  10       73.97       76.34     27.90 o 
   5  11  10      121.76      118.31     33.00 o 
  -5  12  10        0.03        2.54     19.15 o 
  -4  12  10      749.23      650.97     66.05 o 
  -3  12  10       89.39       68.25     27.89 o 
  -2  12  10      364.50      408.98     44.59 o 
  -1  12  10       34.66       35.90     13.30 o 
   0  12  10       85.12       82.42     26.84 o 
   1  12  10       11.25       42.95     62.28 o 
   2  12  10      219.10      263.94     60.51 o 
   3  12  10       93.94       81.06     33.19 o 
   4  12  10       44.28       74.48     30.58 o 
  -5  13  10      281.14      353.65     41.97 o 
  -4  13  10      618.90      517.14     57.77 o 
  -3  13  10     2007.92     1977.87    167.75 o 
  -2  13  10       82.50      111.83     27.32 o 
  -1  13  10     2044.98     2040.37    169.58 o 
   0  13  10      707.45      837.04     68.15 o 
   1  13  10       49.95       48.66     19.00 o 
   2  13  10       97.34      134.62     56.95 o 
   3  13  10      671.02      619.31     41.60 o 
   4  13  10        7.54        5.24     13.25 o 
  -5  14  10      108.57      102.39     24.94 o 
  -4  14  10       50.35       24.87     26.75 o 
  -3  14  10       25.10       23.91     23.75 o 
  -2  14  10      228.49      241.23     31.24 o 
  -1  14  10       21.91       42.11     36.83 o 
   0  14  10     1766.29     1780.05    108.60 o 
   1  14  10       67.43       49.47     45.15 o 
   2  14  10       62.01      184.82     68.89 o 
   3  14  10      952.70      898.25     54.90 o 
   4  14  10       31.60       15.99     10.01 o 
  -5  15  10      616.88      681.97     45.86 o 
  -4  15  10      165.07      184.21     35.81 o 
  -3  15  10       32.66      117.75     43.14 o 
  -2  15  10        4.31      -10.64     18.12 o 
  -1  15  10      329.75      400.29     59.93 o 
   0  15  10       43.81       87.02     41.83 o 
   1  15  10      106.20      116.20     58.19 o 
   2  15  10     1228.39     1420.46    134.73 o 
   3  15  10      135.07      203.73     38.25 o 
   4  15  10        8.67       11.49     28.95 o 
  -4  16  10       31.22       48.72     23.99 o 
  -3  16  10       76.46       54.51     19.27 o 
  -2  16  10       35.97       38.60     28.98 o 
  -1  16  10      709.34      761.48     76.79 o 
   0  16  10     1915.59     2106.15    167.19 o 
   1  16  10       29.64      -57.91     57.91 o 
   2  16  10       25.14       83.45     47.26 o 
   3  16  10       75.63       86.14     28.01 o 
   4  16  10        5.79       18.69     14.79 o 
  -4  17  10      366.00      385.39     31.04 o 
  -3  17  10       45.79       37.61     16.72 o 
  -2  17  10       16.49        5.76     17.92 o 
  -1  17  10       78.56       48.02     37.81 o 
   0  17  10     1096.17     1200.81    133.08 o 
   1  17  10        7.32       -2.53     48.65 o 
   2  17  10      233.73      221.81     69.10 o 
   3  17  10      352.52      375.34     44.24 o 
  -4  18  10       65.49       59.91     20.64 o 
  -3  18  10      153.68      158.37     25.43 o 
  -2  18  10       39.50       93.02     22.02 o 
  -1  18  10      334.03      372.47     55.99 o 
   0  18  10        0.07       22.88     53.85 o 
   1  18  10       33.21       29.65     50.55 o 
   2  18  10       49.30       91.18     31.57 o 
   3  18  10       39.77        5.96     18.09 o 
  -3  19  10     1030.77     1058.14     63.72 o 
  -2  19  10       79.80       70.60     50.43 o 
  -1  19  10       31.98       66.46     41.57 o 
   0  19  10     1195.67     1281.63    133.54 o 
   1  19  10       15.04      108.49     68.46 o 
   2  19  10      224.68      223.61     68.84 o 
   3  19  10       61.92       44.92     20.39 o 
  -3  20  10      129.00      140.44     22.25 o 
  -2  20  10       52.26      111.41     50.92 o 
  -1  20  10       61.73       72.60     51.54 o 
   0  20  10      285.56      353.08     85.92 o 
   1  20  10      134.75      194.39     61.69 o 
   2  20  10        0.83      -13.45     22.99 o 
  -2  21  10        2.59       21.06     40.86 o 
  -1  21  10      123.49      126.75     49.27 o 
   0  21  10        0.21       -0.32     21.42 o 
   1  21  10        1.62       31.74     18.93 o 
   2  21  10       42.27       59.46     49.12 o 
  -2  22  10        2.32      -15.36     35.28 o 
  -1  22  10        0.12      -40.66     50.09 o 
   0  22  10       23.94       30.15     16.20 o 
   1  22  10      390.31      412.88     37.29 o 
   0  23  10       39.73       35.85     15.04 o 
  -6   1  11      174.30      178.22     67.42 o 
  -5   1  11      223.31      233.04     38.98 o 
  -4   1  11      761.29      806.49     69.83 o 
  -3   1  11      598.26      611.08     41.35 o 
  -2   1  11     2830.62     2759.98    103.57 o 
  -1   1  11       78.52       73.70     18.41 o 
   0   1  11      498.79      340.20     67.03 o 
   1   1  11       67.74       72.20     16.15 o 
   2   1  11      162.99      170.06     18.22 o 
   3   1  11       72.76       51.33     22.37 o 
   4   1  11     2844.14     2904.50    105.75 o 
   5   1  11        1.36       19.38     16.00 o 
  -6   2  11       81.66       37.26     25.86 o 
  -5   2  11     1128.79     1207.57     78.23 o 
  -4   2  11      173.71      188.53     28.24 o 
  -3   2  11     3269.09     3279.55     92.17 o 
  -2   2  11      926.54      912.53     48.60 o 
  -1   2  11      115.43       92.00     23.35 o 
   0   2  11      745.66      616.35     76.67 o 
   1   2  11      888.22      949.82     41.35 o 
   2   2  11       21.07       44.90     13.12 o 
   3   2  11      355.36      322.31     36.70 o 
   4   2  11      512.89      602.14     51.47 o 
   5   2  11       10.95       24.59     23.11 o 
  -6   3  11       60.21       75.28     33.04 o 
  -5   3  11      116.86      125.28     30.94 o 
  -4   3  11     1419.62     1318.25     84.68 o 
  -3   3  11      138.22      148.68     25.30 o 
  -2   3  11      184.95      148.44     23.46 o 
  -1   3  11       20.33       10.11     35.08 o 
   0   3  11     5153.88     4147.77    473.43 o 
   1   3  11       35.31       37.03     13.41 o 
   2   3  11       62.55       48.24     13.80 o 
   3   3  11      702.88      629.15     52.14 o 
   4   3  11        0.25       12.44     15.96 o 
   5   3  11        4.99       23.20     15.46 o 
  -6   4  11      104.68      147.75     38.00 o 
  -5   4  11      342.90      316.54     43.39 o 
  -4   4  11      788.10      758.00     65.77 o 
  -3   4  11      896.59      957.95     61.61 o 
  -2   4  11       62.50       54.73     19.65 o 
  -1   4  11      306.33      261.32     25.54 o 
   0   4  11      196.07      140.58     27.14 o 
   1   4  11      133.14      107.82     14.34 o 
   2   4  11      179.07      190.96     19.22 o 
   3   4  11      139.61       86.57     22.19 o 
   4   4  11       10.78        7.70     14.82 o 
   5   4  11        1.48       -0.27     25.55 o 
  -6   5  11      773.92      914.05     76.30 o 
  -5   5  11        0.12      -21.78     21.78 o 
  -4   5  11      362.45      354.26     36.38 o 
  -3   5  11      225.80      207.14     41.48 o 
  -2   5  11      424.64      415.42     34.59 o 
  -1   5  11       40.18       10.78     14.19 o 
   0   5  11       62.36       76.06     24.08 o 
   1   5  11      133.20      119.61     19.11 o 
   2   5  11      539.45      535.23     29.17 o 
   3   5  11      796.72      695.85     59.42 o 
   4   5  11      639.30      608.05     39.04 o 
   5   5  11        0.12       -6.04     24.25 o 
  -6   6  11      120.28      152.34     35.96 o 
  -5   6  11       24.53       34.96     20.85 o 
  -4   6  11       47.31       50.09     21.87 o 
  -3   6  11       94.12      121.64     52.96 o 
  -2   6  11        2.26      -14.02     14.02 o 
  -1   6  11     1444.76     1451.32     68.27 o 
   0   6  11        0.12      -27.31     27.31 o 
   1   6  11        0.75      -15.77     15.77 o 
   2   6  11       39.41       28.91     18.20 o 
   3   6  11        4.38       12.77     29.65 o 
   4   6  11       84.25       59.68     23.83 o 
   5   6  11       58.82       62.84     28.11 o 
  -5   7  11       59.81       65.30     24.86 o 
  -4   7  11     1645.75     1467.27    165.27 o 
  -3   7  11       35.95       37.92     21.52 o 
  -2   7  11      661.86      573.61     56.83 o 
  -1   7  11     1086.38     1044.47     56.04 o 
   0   7  11      363.69      320.93     63.42 o 
   1   7  11      233.15      220.51     26.43 o 
   2   7  11      528.20      548.80     55.40 o 
   3   7  11      128.04       95.47     32.56 o 
   4   7  11      233.11      291.00     48.75 o 
   5   7  11        0.17       -5.30     22.36 o 
  -5   8  11       56.92       72.02     26.12 o 
  -4   8  11      447.28      367.31     52.15 o 
  -3   8  11      975.28      955.11    245.64 o 
  -2   8  11       57.60       45.83     18.54 o 
  -1   8  11     2377.20     2247.71    115.33 o 
   0   8  11      761.23      698.65     60.25 o 
   1   8  11     1409.55     1364.96    162.18 o 
   2   8  11      221.54      259.43     52.00 o 
   3   8  11      343.25      341.23     52.53 o 
   4   8  11        0.16       19.69     22.72 o 
   5   8  11      101.79      125.56     30.75 o 
  -5   9  11        3.43       -0.41     23.23 o 
  -4   9  11      153.00      175.87     42.88 o 
  -3   9  11      179.74      145.14     35.52 o 
  -2   9  11      779.89      734.62     51.13 o 
  -1   9  11      266.65      228.64     47.88 o 
   0   9  11     1171.37     1066.73     75.84 o 
   1   9  11      210.15      187.28     46.65 o 
   2   9  11      112.47      127.56     39.68 o 
   3   9  11      134.79      153.06     36.54 o 
   4   9  11      644.33      713.65     48.99 o 
   5   9  11       25.89       32.14     19.13 o 
  -5  10  11        0.00        2.78     17.01 o 
  -4  10  11      652.23      540.80     64.51 o 
  -3  10  11     3178.85     2986.25    142.77 o 
  -2  10  11      349.65      350.16     39.94 o 
  -1  10  11       41.40       14.29     18.69 o 
   0  10  11       84.94      119.54     33.43 o 
   1  10  11      248.60      194.59     31.16 o 
   2  10  11      164.55      167.58     41.43 o 
   3  10  11        5.89       42.16     21.11 o 
   4  10  11      108.66       73.00     17.87 o 
  -5  11  11        0.03       -4.40     16.03 o 
  -4  11  11      113.35      155.58     36.44 o 
  -3  11  11      194.38      161.57     39.90 o 
  -2  11  11      119.76      152.68     26.42 o 
  -1  11  11      300.11      303.05     32.46 o 
   0  11  11      478.65      458.29     52.27 o 
   1  11  11      193.28      191.74     54.25 o 
   2  11  11        4.08       16.82     28.32 o 
   3  11  11       14.65       -3.87     16.59 o 
   4  11  11      104.31      142.85     35.70 o 
  -5  12  11      250.56      246.56     28.31 o 
  -4  12  11       19.14       32.47     28.72 o 
  -3  12  11      525.02      568.97     64.02 o 
  -2  12  11      226.62      256.30     33.98 o 
  -1  12  11      302.91      271.40     30.83 o 
   0  12  11        2.98       -4.24     28.32 o 
   1  12  11       52.85       24.43     20.64 o 
   2  12  11      203.95      227.80     63.82 o 
   3  12  11        7.78       -1.38     15.24 o 
   4  12  11      160.45      161.37     32.63 o 
  -5  13  11        6.71       19.30     15.20 o 
  -4  13  11       28.70       26.08     23.36 o 
  -3  13  11      334.56      330.65     38.14 o 
  -2  13  11       58.08       63.59     27.34 o 
  -1  13  11      506.11      455.09     58.54 o 
   0  13  11     3142.99     3042.41    114.82 o 
   1  13  11      522.43      525.83     50.15 o 
   2  13  11      453.35      431.69     75.33 o 
   3  13  11       18.65       27.39     22.14 o 
   4  13  11        1.26       19.64     17.69 o 
  -4  14  11       31.80       52.14     19.25 o 
  -3  14  11       29.73       41.99     18.87 o 
  -2  14  11        7.28       27.67     18.98 o 
  -1  14  11      444.93      534.90     94.72 o 
   0  14  11      579.96      610.69    100.42 o 
   1  14  11     1905.53     2054.00     91.43 o 
   2  14  11       52.56       73.02     48.54 o 
   3  14  11        0.13       -5.42     14.76 o 
   4  14  11        9.55        4.65     11.07 o 
  -4  15  11       20.78       18.99     25.27 o 
  -3  15  11       10.23       20.23     15.36 o 
  -2  15  11       30.53       42.19     21.93 o 
  -1  15  11      987.06     1122.14    121.70 o 
   0  15  11       34.44       19.74     43.97 o 
   1  15  11      618.80      719.76    103.63 o 
   2  15  11      281.55      307.43     36.93 o 
   3  15  11      907.02      861.54     65.80 o 
   4  15  11      113.84       99.37     24.09 o 
  -4  16  11        3.72        6.29     15.35 o 
  -3  16  11      295.87      317.68     49.34 o 
  -2  16  11       16.01       -8.00     18.99 o 
  -1  16  11      421.87      471.76     85.40 o 
   0  16  11      349.46      276.06     70.08 o 
   1  16  11       48.68      -26.79     47.65 o 
   2  16  11      565.54      561.95     44.44 o 
   3  16  11      107.65       86.60     24.99 o 
  -4  17  11       30.39       51.38     21.10 o 
  -3  17  11       23.41       40.29     26.02 o 
  -2  17  11       47.00       79.67     45.67 o 
  -1  17  11      395.02      431.44     88.32 o 
   0  17  11      425.09      451.81     89.21 o 
   1  17  11       14.75       43.50     54.40 o 
   2  17  11      702.35      644.17     91.45 o 
   3  17  11      434.84      448.65     42.61 o 
  -3  18  11      783.96      866.61     48.34 o 
  -2  18  11        1.86      -45.67     45.67 o 
  -1  18  11      432.76      471.26     81.55 o 
   0  18  11      850.80      910.70    116.68 o 
   1  18  11        0.49       59.96     58.68 o 
   2  18  11       69.70       83.31     61.83 o 
   3  18  11        2.68      -12.85     14.75 o 
  -3  19  11      444.27      456.43     78.63 o 
  -2  19  11       13.27      -45.98     45.98 o 
  -1  19  11      980.50     1196.14    124.45 o 
   0  19  11      269.63      418.25     88.13 o 
   1  19  11        0.12       -2.61     50.06 o 
   2  19  11       34.61       56.68     39.71 o 
  -2  20  11      250.96      337.35     65.97 o 
  -1  20  11        4.72       24.33     46.41 o 
   0  20  11       32.00       17.26     49.65 o 
   1  20  11        2.91        9.53     56.64 o 
   2  20  11        5.50       18.53     32.62 o 
  -2  21  11        2.85       24.95     37.60 o 
  -1  21  11      431.34      445.95     33.43 o 
   0  21  11       21.78       17.83     35.41 o 
   1  21  11       13.26       41.36     19.05 o 
  -1  22  11        0.56       70.59     47.42 o 
   0  22  11       87.71       65.07     17.33 o 
  -6   0  12       70.16        3.19     21.13 o 
  -5   0  12        9.90       -8.41     32.08 o 
  -4   0  12     6039.04     6107.40    262.28 o 
  -3   0  12     3958.81     4015.20    310.85 o 
  -2   0  12       97.42      144.92     55.25 o 
  -1   0  12      177.65      187.74     41.46 o 
   0   0  12     1373.84     1231.76    175.26 o 
   1   0  12      205.43      195.26     27.87 o 
   2   0  12     1018.79     1077.30     59.35 o 
   3   0  12       90.95       68.56     38.65 o 
   4   0  12     3420.06     3449.71    154.39 o 
   5   0  12        9.26        1.91     18.37 o 
  -6   1  12        4.60       26.33     23.26 o 
  -5   1  12        0.19       -4.35     26.15 o 
  -4   1  12      568.26      629.83     64.41 o 
  -3   1  12     1770.08     1854.56    106.31 o 
  -2   1  12      586.96      639.05     63.89 o 
  -1   1  12      325.13      284.23     35.31 o 
   0   1  12        4.94       25.36     17.12 o 
   1   1  12      201.81      217.20     23.21 o 
   2   1  12        9.32       25.17     14.05 o 
   3   1  12      191.12      197.92     33.04 o 
   4   1  12       12.02       13.07     20.25 o 
   5   1  12        4.13        5.05     13.46 o 
  -6   2  12       79.70       97.62     29.88 o 
  -5   2  12        0.00       13.39     49.60 o 
  -4   2  12     1472.67     1552.05     95.85 o 
  -3   2  12     1145.62     1171.01    120.04 o 
  -2   2  12      324.97      314.66     40.25 o 
  -1   2  12       85.03       81.28     25.43 o 
   0   2  12      277.74      298.47     29.14 o 
   1   2  12      103.85      118.14     18.47 o 
   2   2  12      969.92     1051.76     41.34 o 
   3   2  12      604.30      584.37     51.73 o 
   4   2  12     2331.01     2384.73    150.73 o 
   5   2  12       16.38       25.12     13.16 o 
  -5   3  12       31.32       37.58     26.28 o 
  -4   3  12       39.38       73.99     36.00 o 
  -3   3  12      108.03       95.16     23.70 o 
  -2   3  12      123.40      124.32     32.33 o 
  -1   3  12       49.18       17.16     21.99 o 
   0   3  12      133.73       89.32     17.03 o 
   1   3  12     2343.16     2460.86     68.17 o 
   2   3  12      467.54      479.63     29.39 o 
   3   3  12      302.82      288.70     38.08 o 
   4   3  12     1104.10     1072.46     76.94 o 
   5   3  12       18.92       24.49     23.55 o 
  -5   4  12        6.19       -8.02     23.70 o 
  -4   4  12      194.51      201.85     30.24 o 
  -3   4  12       50.15       30.33     22.01 o 
  -2   4  12        6.42      -16.11     17.61 o 
  -1   4  12      178.02      167.27     44.97 o 
   0   4  12     1512.79     1370.15    117.00 o 
   1   4  12       88.60       90.20     15.91 o 
   2   4  12      161.84      175.92     21.06 o 
   3   4  12      506.34      478.34     43.60 o 
   4   4  12      103.02       79.55     17.91 o 
   5   4  12       32.05       63.88     27.43 o 
  -5   5  12       30.29        6.43     28.47 o 
  -4   5  12     1046.80      979.94     99.21 o 
  -3   5  12       28.12       17.15     19.60 o 
  -2   5  12      116.98       89.17     21.76 o 
  -1   5  12      257.40      158.83     36.71 o 
   0   5  12        5.99       18.98     15.67 o 
   1   5  12     2163.93     2081.60     62.20 o 
   2   5  12      133.78      129.23     19.07 o 
   3   5  12      309.31      311.22     35.96 o 
   4   5  12       27.18       14.30     20.59 o 
   5   5  12      570.10      675.19     57.40 o 
  -5   6  12        0.44      -19.11     37.18 o 
  -4   6  12      305.47      270.55     32.27 o 
  -3   6  12       68.43       49.73     21.55 o 
  -2   6  12      242.31      175.97     41.82 o 
  -1   6  12       28.22       -6.57     42.83 o 
   0   6  12       55.75       28.98     46.32 o 
   1   6  12      341.13      316.58     31.41 o 
   2   6  12        0.04       -3.97     16.46 o 
   3   6  12        2.25      -33.97     33.97 o 
   4   6  12      254.74      240.03     32.35 o 
   5   6  12      132.27       82.48     26.31 o 
  -5   7  12       63.59       94.07     43.18 o 
  -4   7  12      252.54      247.04     50.06 o 
  -3   7  12     1153.98     1109.49    146.05 o 
  -2   7  12      273.48      264.41     33.11 o 
  -1   7  12      558.39      583.14     67.49 o 
   0   7  12       30.06       28.99     25.31 o 
   1   7  12     1570.26     1577.86     71.15 o 
   2   7  12       11.70       37.76     22.45 o 
   3   7  12      100.77      114.69     38.11 o 
   4   7  12       21.88       -3.35     18.21 o 
  -5   8  12      112.24      100.51     37.05 o 
  -4   8  12     1011.84      956.39     64.60 o 
  -3   8  12      240.00      194.82     34.49 o 
  -2   8  12      152.50      121.53     27.96 o 
  -1   8  12       54.01       47.33     40.28 o 
   0   8  12        3.31      -13.63     24.75 o 
   1   8  12       22.36       23.05     25.53 o 
   2   8  12       64.18       79.62     23.63 o 
   3   8  12       84.49       50.65     31.48 o 
   4   8  12     1291.83     1297.70     63.47 o 
  -5   9  12       10.30       43.82     34.29 o 
  -4   9  12       62.13       36.34     22.64 o 
  -3   9  12     1742.66     1769.04    108.35 o 
  -2   9  12      155.17      146.94     30.34 o 
  -1   9  12        1.41      -19.05     19.05 o 
   0   9  12      626.40      642.79     65.87 o 
   1   9  12       58.26       11.36     27.01 o 
   2   9  12      159.22      191.58     32.16 o 
   3   9  12      590.90      610.02     66.20 o 
   4   9  12       12.67       16.84     26.51 o 
  -5  10  12       37.00       39.77     32.26 o 
  -4  10  12      993.65      972.51     61.47 o 
  -3  10  12      186.56      249.22     36.32 o 
  -2  10  12      275.17      240.17     33.88 o 
  -1  10  12        9.92       11.95     17.59 o 
   0  10  12       85.86      104.26     38.30 o 
   1  10  12      124.16      126.30     31.11 o 
   2  10  12        2.83       21.00     21.63 o 
   3  10  12       21.39        2.41     17.81 o 
   4  10  12      367.60      380.44     48.52 o 
  -5  11  12       27.67      -22.11     29.29 o 
  -4  11  12      274.89      300.10     30.98 o 
  -3  11  12       50.04       49.22     25.62 o 
  -2  11  12      174.24      162.74     29.56 o 
  -1  11  12      347.06      236.88     31.98 o 
   0  11  12      440.01      484.36     66.00 o 
   1  11  12      158.32      160.82     32.49 o 
   2  11  12        0.85      -12.14     26.28 o 
   3  11  12      203.35      169.71     26.81 o 
   4  11  12       16.89       61.10     25.46 o 
  -5  12  12       37.81       38.98     26.13 o 
  -4  12  12      189.71      204.74     30.90 o 
  -3  12  12       92.53       89.63     44.90 o 
  -2  12  12       33.90       32.24     17.75 o 
  -1  12  12       98.89      100.62     35.88 o 
   0  12  12      490.86      415.67     56.46 o 
   1  12  12      141.41      147.75     31.36 o 
   2  12  12        3.84       25.37     27.92 o 
   3  12  12      182.42      191.78     25.72 o 
   4  12  12       58.84       64.22     23.57 o 
  -4  13  12      101.09       91.27     21.21 o 
  -3  13  12      539.54      562.28     40.47 o 
  -2  13  12       66.76       66.16     18.58 o 
  -1  13  12       48.62        4.81     21.79 o 
   0  13  12      129.98       99.85     31.12 o 
   1  13  12     2151.43     2256.77     98.43 o 
   2  13  12      535.28      609.22     60.89 o 
   3  13  12      579.38      553.05     30.51 o 
   4  13  12       94.96       89.49     16.76 o 
  -4  14  12       19.86       36.43     17.25 o 
  -3  14  12      199.13      219.55     25.67 o 
  -2  14  12       57.10       93.21     24.24 o 
  -1  14  12      185.60      219.84     70.91 o 
   0  14  12     1822.04     1968.81    256.99 o 
   1  14  12      522.66      549.23     48.86 o 
   2  14  12        2.34       19.67     18.64 o 
   3  14  12        1.31       11.48     18.62 o 
  -4  15  12      298.43      326.58     29.06 o 
  -3  15  12      950.29     1184.48     83.53 o 
  -2  15  12       25.99       15.54     16.75 o 
  -1  15  12       84.00       98.39     60.13 o 
   0  15  12      785.16      875.09    112.40 o 
   1  15  12        3.47       53.35     51.15 o 
   2  15  12      548.96      662.05     84.29 o 
   3  15  12        3.92      -10.97     16.40 o 
  -4  16  12        6.76        6.48     15.95 o 
  -3  16  12        1.29      -17.16     17.16 o 
  -2  16  12        1.41        5.08     15.54 o 
  -1  16  12      112.25       74.66     55.72 o 
   0  16  12      353.99      375.11     85.43 o 
   1  16  12      209.44      295.81     72.88 o 
   2  16  12      601.73      579.23     78.76 o 
   3  16  12       33.52        6.54     14.74 o 
  -3  17  12      296.82      290.98     36.70 o 
  -2  17  12        3.69       -2.42     40.39 o 
  -1  17  12      244.50      403.07     90.32 o 
   0  17  12        1.86      -55.23     55.23 o 
   1  17  12      387.45      423.41     83.77 o 
   2  17  12       18.15       32.81     33.42 o 
  -3  18  12       64.34       19.32     20.28 o 
  -2  18  12       35.95       85.07     45.96 o 
  -1  18  12      251.75      209.25     58.86 o 
   0  18  12       68.92       75.01     56.78 o 
   1  18  12       28.14       41.75     47.82 o 
   2  18  12      313.57      328.36     40.65 o 
  -2  19  12        3.56      -14.85     38.24 o 
  -1  19  12       49.42      128.75     51.86 o 
   0  19  12      122.83      201.38     66.93 o 
   1  19  12      183.43      137.98     51.43 o 
   2  19  12       32.67       12.19     17.37 o 
  -2  20  12       46.65      132.60     49.27 o 
  -1  20  12      174.33      182.69     54.28 o 
   0  20  12       41.37      -46.81     53.79 o 
   1  20  12        1.78       17.55     17.90 o 
   0  21  12       14.16       -3.46     29.53 o 
  -5   1  13       96.09       41.55     28.49 o 
  -4   1  13       30.19       21.33     29.11 o 
  -3   1  13      159.42      130.87     38.26 o 
  -2   1  13     3218.14     2937.52    134.25 o 
  -1   1  13        4.70       -7.51     23.70 o 
   0   1  13      347.27      357.02     27.72 o 
   1   1  13      109.12      126.69     16.84 o 
   2   1  13     2100.27     2352.45     66.03 o 
   3   1  13      272.57      245.05     36.23 o 
   4   1  13      124.96      149.98     27.21 o 
  -5   2  13      427.40      361.17     94.51 o 
  -4   2  13       94.16      140.82     37.35 o 
  -3   2  13     1128.57     1040.30     83.04 o 
  -2   2  13       78.53       45.21     42.84 o 
  -1   2  13       81.00       33.38     21.15 o 
   0   2  13      151.61      160.55     21.39 o 
   1   2  13      463.32      483.24     28.27 o 
   2   2  13      625.82      639.76     46.85 o 
   3   2  13     1040.36     1075.31     67.08 o 
   4   2  13       67.40       61.93     21.04 o 
  -5   3  13       25.53        8.68     22.46 o 
  -4   3  13      123.17      120.00     34.80 o 
  -3   3  13      944.24      840.09    141.83 o 
  -2   3  13     1186.06      993.65    175.08 o 
  -1   3  13       27.20       50.56     39.62 o 
   0   3  13     1457.56     1452.81     52.68 o 
   1   3  13      356.16      380.14     28.69 o 
   2   3  13       48.71       48.06     21.58 o 
   3   3  13      218.02      257.83     34.76 o 
   4   3  13      402.10      356.40     34.79 o 
  -5   4  13      228.44      188.09     33.43 o 
  -4   4  13      177.85      158.95     40.61 o 
  -3   4  13       55.90       33.43     32.18 o 
  -2   4  13      911.15      748.14    215.87 o 
  -1   4  13       88.23       36.53     28.33 o 
   0   4  13      858.82      900.46     52.39 o 
   1   4  13     2858.07     2843.78     81.58 o 
   2   4  13      154.36      131.15     22.63 o 
   3   4  13      384.83      367.89     36.71 o 
   4   4  13       30.71       26.66     13.59 o 
  -5   5  13        0.14        7.92     37.73 o 
  -4   5  13      219.30      216.14     52.31 o 
  -3   5  13        2.28       -7.82     31.69 o 
  -2   5  13       38.93       11.05     26.10 o 
  -1   5  13       55.90       88.48     33.38 o 
   0   5  13      407.41      359.99     40.73 o 
   1   5  13       45.93       54.55     17.40 o 
   2   5  13      727.92      751.87     45.18 o 
   3   5  13        6.51       35.15     38.44 o 
   4   5  13       32.38       31.98     27.52 o 
  -5   6  13       71.56      130.07     44.69 o 
  -4   6  13       51.79       58.06     28.96 o 
  -3   6  13      350.14      343.26     75.58 o 
  -2   6  13       11.80       -6.30     43.11 o 
  -1   6  13      360.32      281.68     65.11 o 
   0   6  13       46.30       73.64     28.53 o 
   1   6  13     4036.65     4125.78    122.04 o 
   2   6  13      105.57       83.81     23.77 o 
   3   6  13      372.31      335.47     54.64 o 
   4   6  13      902.98      915.78     77.10 o 
  -5   7  13      102.88      106.45     41.25 o 
  -4   7  13      408.86      442.67     77.75 o 
  -3   7  13       36.69       43.99     26.58 o 
  -2   7  13      865.13      785.76    100.13 o 
  -1   7  13       60.80       41.51     35.55 o 
   0   7  13      674.79      677.60     79.85 o 
   1   7  13      882.02      894.30     87.93 o 
   2   7  13      485.26      538.69     47.82 o 
   3   7  13      106.31      112.49     34.89 o 
   4   7  13      180.58      175.79     41.69 o 
  -5   8  13       42.48       32.97     30.58 o 
  -4   8  13      885.19      957.76    113.48 o 
  -3   8  13      182.27      246.51     43.88 o 
  -2   8  13        9.11       32.11     21.13 o 
  -1   8  13       10.03       35.91     73.41 o 
   0   8  13      101.84       83.77     33.65 o 
   1   8  13       63.64       60.77     40.19 o 
   2   8  13        1.10        0.25     18.68 o 
   3   8  13      362.81      423.90     55.55 o 
   4   8  13       41.58       57.24     27.78 o 
  -5   9  13        6.19       12.07     31.43 o 
  -4   9  13       90.33      126.04     46.20 o 
  -3   9  13       45.26       66.49     26.04 o 
  -2   9  13     1693.60     1772.74    133.72 o 
  -1   9  13       91.16       38.99     31.94 o 
   0   9  13      242.94      317.77     60.27 o 
   1   9  13      220.95      259.97     49.35 o 
   2   9  13      308.89      402.43     41.34 o 
   3   9  13       45.15       20.25     43.83 o 
   4   9  13        4.83       11.07     20.48 o 
  -5  10  13       48.86       61.55     33.35 o 
  -4  10  13      376.61      378.99     40.05 o 
  -3  10  13      124.41       78.61     23.43 o 
  -2  10  13       67.72       67.15     23.27 o 
  -1  10  13      460.08      385.91     63.49 o 
   0  10  13       67.51       54.71     31.33 o 
   1  10  13      372.29      381.88     46.69 o 
   2  10  13      322.31      369.01     39.76 o 
   3  10  13      735.00      786.17     50.44 o 
   4  10  13       41.10       62.56     24.47 o 
  -4  11  13      203.13      200.69     25.43 o 
  -3  11  13      562.07      596.57     64.58 o 
  -2  11  13       40.58       11.64     15.34 o 
  -1  11  13        3.29       32.98     35.14 o 
   0  11  13       54.66        2.88     29.42 o 
   1  11  13       12.31       21.54     51.82 o 
   2  11  13      163.07      217.68     45.44 o 
   3  11  13       15.97       20.44     11.87 o 
   4  11  13       61.15       55.02     20.30 o 
  -4  12  13       14.42      -13.86     16.25 o 
  -3  12  13        2.32      -13.27     16.30 o 
  -2  12  13      191.89      176.10     27.31 o 
  -1  12  13      258.92      273.33     50.09 o 
   0  12  13       33.20       28.44     42.53 o 
   1  12  13        8.09       15.31     20.91 o 
   2  12  13        2.36        1.38     24.21 o 
   3  12  13      821.30      832.30     35.45 o 
  -4  13  13      359.13      343.64     80.33 o 
  -3  13  13      826.72      897.86     76.64 o 
  -2  13  13        5.78       23.00     20.53 o 
  -1  13  13       25.30       60.38     30.40 o 
   0  13  13      422.99      498.83     56.77 o 
   1  13  13      369.04      403.39     43.01 o 
   2  13  13      211.72      245.83     39.87 o 
   3  13  13      101.22      113.93     14.88 o 
  -4  14  13        0.36       37.99     24.48 o 
  -3  14  13      422.44      448.76    164.74 o 
  -2  14  13      167.22      269.90     70.14 o 
  -1  14  13       21.88       94.58     59.17 o 
   0  14  13       85.20      114.63     30.44 o 
   1  14  13        3.48       28.51     22.86 o 
   2  14  13       52.96       32.92     15.09 o 
   3  14  13      192.84      183.57     15.60 o 
  -3  15  13       24.75        5.39     15.30 o 
  -2  15  13       33.69      -46.65     46.65 o 
  -1  15  13        0.58       21.61     52.23 o 
   0  15  13     1150.64     1328.68    130.95 o 
   1  15  13       17.13       41.28     48.14 o 
   2  15  13      109.79      131.62     28.75 o 
   3  15  13        8.34       10.81     11.76 o 
  -3  16  13      111.93      133.36     43.77 o 
  -2  16  13       37.69       -7.15     39.71 o 
  -1  16  13       33.26      -32.15     48.16 o 
   0  16  13      165.23      114.09     53.67 o 
   1  16  13     1059.23     1263.99    115.71 o 
   2  16  13      614.69      568.88     45.27 o 
  -3  17  13       70.76      -19.06     31.37 o 
  -2  17  13      208.60      233.14     59.55 o 
  -1  17  13       27.36       86.97     55.64 o 
   0  17  13      475.99      636.45     90.72 o 
   1  17  13      106.35       32.85     43.40 o 
   2  17  13       34.88       20.43     28.99 o 
  -2  18  13       68.02       50.43     39.40 o 
  -1  18  13        6.81      -43.26     43.26 o 
   0  18  13       99.83      197.97     59.22 o 
   1  18  13        5.99       28.05     25.80 o 
  -2  19  13        2.03       56.04     35.83 o 
  -1  19  13       31.98       61.41     47.12 o 
   0  19  13      111.88      139.16     54.51 o 
   1  19  13      401.31      391.00     23.59 o 
  -5   0  14      130.81      138.26     45.92 o 
  -4   0  14        0.21       -3.06     45.82 o 
  -3   0  14      602.04      498.29     83.20 o 
  -2   0  14     1358.92     1183.41    129.71 o 
  -1   0  14      214.55      127.40     51.34 o 
   0   0  14      252.80      266.04     34.96 o 
   1   0  14       61.31       40.20     19.79 o 
   2   0  14     1257.04     1355.15     99.52 o 
   3   0  14       55.53       42.95     31.39 o 
   4   0  14      144.56      106.40     29.37 o 
  -5   1  14      170.86      130.54     29.22 o 
  -4   1  14        0.42       -7.52     30.61 o 
  -3   1  14      508.71      449.65     88.72 o 
  -2   1  14       30.56       60.90     37.21 o 
  -1   1  14       11.45      -18.49     41.97 o 
   0   1  14       53.26       33.09     16.47 o 
   1   1  14       25.40       32.24     14.72 o 
   2   1  14        0.89       15.54     14.69 o 
   3   1  14       75.60       79.26     19.32 o 
   4   1  14        2.07       10.66     13.88 o 
  -5   2  14       39.05       14.44     22.42 o 
  -4   2  14       41.45       16.75     34.05 o 
  -3   2  14       35.82       47.29     35.37 o 
  -2   2  14     1168.47      800.21    122.19 o 
  -1   2  14       82.91       24.31     38.98 o 
   0   2  14       47.59       30.33     14.80 o 
   1   2  14      462.06      469.74     30.78 o 
   2   2  14      773.63      841.70     40.49 o 
   3   2  14       52.93       77.21     22.71 o 
   4   2  14      102.51       77.67     18.13 o 
  -5   3  14      400.96      381.28     59.93 o 
  -4   3  14        5.05       23.60     49.64 o 
  -3   3  14      264.67      224.90     65.53 o 
  -2   3  14      103.58       73.96     34.60 o 
  -1   3  14        5.41      -45.70     45.70 o 
   0   3  14        0.17       10.37     26.77 o 
   1   3  14     1099.14     1144.38     45.45 o 
   2   3  14      355.25      366.12     28.40 o 
   3   3  14      344.12      338.95     36.68 o 
   4   3  14        0.23      -12.18     21.57 o 
  -5   4  14      205.74      220.65     49.48 o 
  -4   4  14       14.98       31.43     27.92 o 
  -3   4  14       97.82       86.41     50.19 o 
  -2   4  14      247.95      161.93     62.01 o 
  -1   4  14       22.72       -8.62     25.22 o 
   0   4  14        3.49        0.40     21.32 o 
   1   4  14       15.31       21.47     13.11 o 
   2   4  14       22.59       26.96     18.81 o 
   3   4  14       13.11       -1.61     15.32 o 
   4   4  14       90.55       82.23     28.92 o 
  -5   5  14      264.97      250.78     47.29 o 
  -4   5  14      505.79      487.42     80.72 o 
  -3   5  14       27.02       13.51     28.35 o 
  -2   5  14      525.26      480.21     84.61 o 
  -1   5  14        9.90       -8.34     19.24 o 
   0   5  14      103.93      133.35     29.56 o 
   1   5  14     1205.42     1326.51     55.87 o 
   2   5  14      185.45      226.11     33.85 o 
   3   5  14      164.76      180.31     40.68 o 
   4   5  14      656.60      657.36     59.69 o 
  -5   6  14       38.75       35.18     29.35 o 
  -4   6  14      353.17      373.12     72.72 o 
  -3   6  14        1.48        8.64     39.31 o 
  -2   6  14      195.92      103.14     49.21 o 
  -1   6  14        8.44      -10.37     17.55 o 
   0   6  14      223.33      206.43     46.95 o 
   1   6  14       36.49       56.69     22.76 o 
   2   6  14      513.14      565.90     47.15 o 
   3   6  14      101.32       85.69     34.02 o 
   4   6  14      650.69      637.51     57.23 o 
  -5   7  14      991.27      897.58     77.25 o 
  -4   7  14       28.10       63.76     41.80 o 
  -3   7  14       48.15      101.35     44.27 o 
  -2   7  14      118.86      111.65     48.81 o 
  -1   7  14        7.15      -21.16     27.57 o 
   0   7  14      222.92      245.92     53.34 o 
   1   7  14       83.21      113.62     41.75 o 
   2   7  14        5.55        3.37     20.32 o 
   3   7  14      221.34      212.42     32.38 o 
   4   7  14      333.05      267.04     39.91 o 
  -4   8  14       56.05       80.22     43.41 o 
  -3   8  14        3.47       15.30     39.16 o 
  -2   8  14      511.11      580.28     84.72 o 
  -1   8  14       47.92       28.77     21.51 o 
   0   8  14      279.71      273.70     58.74 o 
   1   8  14       19.29      -22.25     33.62 o 
   2   8  14      668.86      759.66     54.07 o 
   3   8  14       79.00       68.87     33.57 o 
   4   8  14      140.37      131.32     28.85 o 
  -4   9  14       40.21        3.16     33.57 o 
  -3   9  14       14.91       12.17     35.03 o 
  -2   9  14       16.53      -38.16     38.16 o 
  -1   9  14      140.46      170.33     48.32 o 
   0   9  14       79.07       95.69     40.73 o 
   1   9  14        0.02       -9.81     21.84 o 
   2   9  14        9.26       35.50     21.06 o 
   3   9  14      852.61      872.69     51.86 o 
  -4  10  14       93.97       60.83     31.48 o 
  -3  10  14      249.23      257.09     58.94 o 
  -2  10  14      298.12      254.93     37.82 o 
  -1  10  14        0.95      -24.57     30.39 o 
   0  10  14      529.52      519.35     66.10 o 
   1  10  14      258.43      255.45     38.40 o 
   2  10  14       13.28       22.78     24.37 o 
   3  10  14       15.63       15.76     15.83 o 
  -4  11  14      117.34      117.66     19.04 o 
  -3  11  14      257.46      206.89     31.79 o 
  -2  11  14       32.46       42.51     42.56 o 
  -1  11  14        0.97       37.58     35.11 o 
   0  11  14      120.31      139.94     40.79 o 
   1  11  14      868.35      913.37     95.07 o 
   2  11  14      394.58      422.78     51.81 o 
   3  11  14      569.96      595.53     38.18 o 
  -4  12  14       54.63       24.39     26.83 o 
  -3  12  14        3.83        6.74     17.79 o 
  -2  12  14      367.43      301.02     48.11 o 
  -1  12  14       33.21        0.30     23.70 o 
   0  12  14       86.33       66.92     25.78 o 
   1  12  14       34.54       42.18     22.25 o 
   2  12  14      329.69      321.35     44.03 o 
   3  12  14       31.27       40.07     15.64 o 
  -3  13  14      193.41      176.22     31.87 o 
  -2  13  14       15.83       27.78     19.98 o 
  -1  13  14      212.47      255.79     36.41 o 
   0  13  14      491.19      567.92     69.95 o 
   1  13  14      399.28      432.23     43.51 o 
   2  13  14      312.60      316.81     41.02 o 
   3  13  14       22.49       19.05      7.80 o 
  -3  14  14      995.56     1090.62     94.96 o 
  -2  14  14       11.17       21.51     52.74 o 
  -1  14  14        0.05       -3.76     20.42 o 
   0  14  14      645.60      631.45     49.02 o 
   1  14  14       66.80       46.11     39.46 o 
   2  14  14       19.30       23.86     26.01 o 
  -3  15  14       84.83       63.04     34.31 o 
  -2  15  14        0.05        5.94     42.55 o 
  -1  15  14      152.60      166.17     60.53 o 
   0  15  14       24.71       15.30     39.44 o 
   1  15  14      497.14      444.07     70.92 o 
   2  15  14       34.37       40.78     16.69 o 
  -2  16  14      217.46      186.76     54.34 o 
  -1  16  14        5.95       72.81     52.74 o 
   0  16  14      457.06      426.78     75.86 o 
   1  16  14      803.00      913.59     51.40 o 
   2  16  14       12.97       -5.57     10.24 o 
  -2  17  14        4.53       -7.59     35.16 o 
  -1  17  14       32.51       30.84     43.41 o 
   0  17  14      498.62      539.76     81.34 o 
   1  17  14       55.85      104.93     40.67 o 
  -1  18  14        0.01       58.07     39.50 o 
   0  18  14      138.81      123.39     45.60 o 
  -4   1  15      115.90       83.18     45.75 o 
  -3   1  15      386.87      300.85     49.92 o 
  -2   1  15     2883.28     1910.95    112.36 o 
  -1   1  15      406.64      385.32     46.57 o 
   0   1  15       38.14       47.10     14.53 o 
   1   1  15      294.94      301.09     25.02 o 
   2   1  15     1089.03     1207.22     46.97 o 
   3   1  15       10.02       16.92     14.92 o 
   4   1  15        0.50        8.12     10.66 o 
  -4   2  15        8.96       19.34     26.83 o 
  -3   2  15      374.89      251.69     46.59 o 
  -2   2  15     1506.63     1134.50    124.24 o 
  -1   2  15      664.50      604.54     53.53 o 
   0   2  15       14.71       39.88     13.41 o 
   1   2  15      294.98      355.81     27.14 o 
   2   2  15       66.84       89.91     20.97 o 
   3   2  15        3.72        8.88     13.52 o 
   4   2  15        0.86       -5.40      9.94 o 
  -4   3  15       73.03       26.41     25.50 o 
  -3   3  15      376.59      279.91     48.31 o 
  -2   3  15        8.33      -56.24     56.24 o 
  -1   3  15      347.63      298.11     41.39 o 
   0   3  15       26.81       62.10     38.99 o 
   1   3  15      247.35      270.84     24.48 o 
   2   3  15       57.67       56.71     27.37 o 
   3   3  15       13.05       12.84     13.17 o 
   4   3  15        0.38        9.70     20.34 o 
  -4   4  15      202.71      146.57     55.11 o 
  -3   4  15       18.94      -18.43     57.30 o 
  -2   4  15        5.70       20.12     46.29 o 
  -1   4  15      646.50      645.00     53.36 o 
   0   4  15      143.88      180.72     34.02 o 
   1   4  15      183.45      169.74     19.09 o 
   2   4  15       35.03       62.51     26.87 o 
   3   4  15       59.38       70.15     21.83 o 
  -4   5  15       73.50       67.69     41.39 o 
  -3   5  15        1.09      -31.82     42.34 o 
  -2   5  15      429.62      328.87     68.87 o 
  -1   5  15      186.35      147.64     30.56 o 
   0   5  15        6.41       12.41     18.99 o 
   1   5  15       31.90       18.91     13.99 o 
   2   5  15        1.93      -14.09     20.16 o 
   3   5  15        2.89        6.68     30.72 o 
  -4   6  15       22.84       -7.30     36.11 o 
  -3   6  15        3.88       -7.82     46.19 o 
  -2   6  15       31.58       50.18     26.21 o 
  -1   6  15      219.24      216.12     31.01 o 
   0   6  15       37.88       28.29     33.15 o 
   1   6  15      349.64      350.69     42.99 o 
   2   6  15      335.99      338.07     39.06 o 
   3   6  15      694.67      660.93     46.55 o 
  -4   7  15      312.58      280.46     52.18 o 
  -3   7  15        0.99       38.25     39.58 o 
  -2   7  15       70.64       10.96     31.15 o 
  -1   7  15       27.35       48.03     39.75 o 
   0   7  15        0.16       11.59     34.84 o 
   1   7  15       16.02       23.49     17.37 o 
   2   7  15      290.54      338.37     36.75 o 
   3   7  15      101.18      105.51     32.21 o 
  -4   8  15      229.96      192.57     48.45 o 
  -3   8  15       59.91      105.03     47.28 o 
  -2   8  15       14.56      -26.45     26.45 o 
  -1   8  15      302.96      313.94     59.50 o 
   0   8  15      909.75      895.19     88.61 o 
   1   8  15       40.83       69.18     24.39 o 
   2   8  15        6.08       -0.46     27.41 o 
   3   8  15      691.22      669.89     43.74 o 
  -4   9  15      124.41       82.88     21.43 o 
  -3   9  15       24.45      -20.14     22.01 o 
  -2   9  15      552.91      475.63     48.34 o 
  -1   9  15       71.95       -2.48     30.02 o 
   0   9  15      286.15      295.57     54.59 o 
   1   9  15      426.45      468.51     41.69 o 
   2   9  15      366.64      410.02     53.33 o 
   3   9  15      129.18       81.18     18.38 o 
  -4  10  15        1.70        1.90     13.57 o 
  -3  10  15        0.08      -18.71     30.20 o 
  -2  10  15      109.15      100.35     26.60 o 
  -1  10  15      192.68      234.98     46.82 o 
   0  10  15       22.73       24.41     28.19 o 
   1  10  15      174.54      188.89     25.41 o 
   2  10  15       45.33        0.47     25.31 o 
   3  10  15      243.37      239.88     24.57 o 
  -3  11  15        7.63       19.34     18.16 o 
  -2  11  15        8.13       -3.13     24.73 o 
  -1  11  15       15.57        0.66     25.61 o 
   0  11  15      141.45      152.20     31.58 o 
   1  11  15      156.24      169.94     28.15 o 
   2  11  15      795.77      887.11     67.24 o 
  -3  12  15      321.96      374.91     60.12 o 
  -2  12  15        3.49       32.97     20.69 o 
  -1  12  15      360.93      422.94     45.32 o 
   0  12  15       42.86       18.94     21.23 o 
   1  12  15      273.33      307.53     33.40 o 
   2  12  15       16.34       33.73     16.80 o 
  -3  13  15       37.23       41.01     34.34 o 
  -2  13  15       28.90        1.41     17.05 o 
  -1  13  15      178.39      190.53     41.39 o 
   0  13  15       57.11       57.03     23.56 o 
   1  13  15       73.98       61.96     35.55 o 
   2  13  15      370.02      301.65    102.18 o 
  -3  14  15      305.72      255.94     48.30 o 
  -2  14  15        8.40       54.80     40.52 o 
  -1  14  15      502.09      585.07     42.88 o 
   0  14  15      115.75      101.43     21.47 o 
   1  14  15      300.17      261.34     68.33 o 
   2  14  15      122.93       69.69     49.03 o 
  -2  15  15       32.46      -39.63     39.63 o 
  -1  15  15       36.34       66.87     45.09 o 
   0  15  15      515.20      597.30     78.45 o 
   1  15  15       37.49       40.10     21.42 o 
  -1  16  15       69.95       61.22     43.74 o 
   0  16  15      188.85      193.05     51.97 o 
   1  16  15       60.71       67.61     32.27 o 
  -4   0  16     1339.89      925.82     89.80 o 
  -3   0  16      308.17      229.70     63.07 o 
  -1   0  16        7.98       34.30     28.84 o 
   0   0  16     1384.72     1579.89     70.06 o 
   1   0  16       85.47       90.88     36.94 o 
   2   0  16        1.94       14.10     25.85 o 
   3   0  16        0.39        2.30     19.88 o 
  -4   1  16       16.56      -26.49     37.13 o 
  -3   1  16       83.50       39.89     39.72 o 
  -2   1  16     1860.75     1467.53    110.62 o 
  -1   1  16       39.17       75.81     26.27 o 
   0   1  16      139.46      141.54     17.70 o 
   1   1  16      220.23      233.14     21.89 o 
   2   1  16       24.79        3.90     29.60 o 
   3   1  16        0.82       19.02     13.15 o 
  -4   2  16      515.54      359.23     60.77 o 
  -3   2  16      208.40      108.81     48.11 o 
  -2   2  16        9.83        7.94     33.54 o 
  -1   2  16     1056.18     1188.40     52.66 o 
   0   2  16      439.59      455.18     34.22 o 
   1   2  16      266.12      247.51     22.70 o 
   2   2  16        0.17       14.37     18.17 o 
   3   2  16        4.93       -7.68     13.34 o 
  -4   3  16      331.65      224.47     53.25 o 
  -3   3  16      107.85       66.98     47.00 o 
  -2   3  16      107.44       83.36     23.40 o 
  -1   3  16     1587.94     1620.12     80.61 o 
   0   3  16       81.25       76.33     18.91 o 
   1   3  16     1825.05     2035.45     56.22 o 
   2   3  16      123.86      100.31     36.59 o 
   3   3  16       10.20        6.00     13.39 o 
  -4   4  16       82.60       80.72     38.71 o 
  -3   4  16       97.54      128.92     48.45 o 
  -2   4  16        0.23      -20.58     20.58 o 
  -1   4  16       22.44       69.59     24.11 o 
   0   4  16        0.36      -15.42     19.32 o 
   1   4  16       70.97       69.01     14.27 o 
   2   4  16      219.49      233.10     40.53 o 
   3   4  16      185.95      161.78     24.39 o 
  -4   5  16      168.92      144.73     46.25 o 
  -3   5  16       45.25       -2.74     36.57 o 
  -2   5  16       46.92       21.18     29.80 o 
  -1   5  16     2929.56     2957.64    101.40 o 
   0   5  16       69.84       86.66     34.04 o 
   1   5  16      420.75      430.41     40.29 o 
   2   5  16       48.45      111.03     35.73 o 
   3   5  16      200.29      159.51     23.80 o 
  -4   6  16      679.39      565.48     66.74 o 
  -3   6  16      265.27      194.27     29.54 o 
  -2   6  16        2.34      -15.64     29.41 o 
  -1   6  16      334.96      331.91     61.18 o 
   0   6  16      132.78      153.14     47.12 o 
   1   6  16       98.25       81.28     38.45 o 
   2   6  16       64.89       65.76     30.12 o 
   3   6  16        2.98        1.24     33.01 o 
  -4   7  16        1.31        5.09     34.47 o 
  -3   7  16        1.73      -14.82     27.92 o 
  -2   7  16       43.44       43.51     24.94 o 
  -1   7  16      863.66      862.05     83.82 o 
   0   7  16       12.34       38.37     32.27 o 
   1   7  16        0.91       20.35     23.52 o 
   2   7  16      399.54      371.95     48.47 o 
   3   7  16       91.75      178.32     34.66 o 
  -3   8  16        1.58      -13.73     20.39 o 
  -2   8  16       20.09      -33.02     33.02 o 
  -1   8  16      433.04      484.70     62.35 o 
   0   8  16        3.11       -4.03     27.38 o 
   1   8  16       77.98       90.10     45.35 o 
   2   8  16       15.18       31.81     24.71 o 
  -3   9  16       94.54       96.46     22.97 o 
  -2   9  16       19.12       32.24     27.83 o 
  -1   9  16      182.74      193.14     43.34 o 
   0   9  16      101.39      146.91     37.31 o 
   1   9  16      215.41      277.81     32.29 o 
   2   9  16       40.89       47.01     26.27 o 
  -3  10  16        0.05      -11.55     40.17 o 
  -2  10  16      447.30      454.40     54.55 o 
  -1  10  16       54.28       81.56     28.90 o 
   0  10  16      195.38      254.60     36.47 o 
   1  10  16       57.53       65.99     20.15 o 
   2  10  16       52.04       40.95     22.86 o 
  -3  11  16      583.13      570.78     39.22 o 
  -2  11  16      469.62      468.77     50.28 o 
  -1  11  16      183.45      214.78     32.69 o 
   0  11  16      186.87      213.86     40.60 o 
   1  11  16       34.28       30.99     17.64 o 
   2  11  16       30.18       24.77     25.11 o 
  -2  12  16       54.35       53.31     34.66 o 
  -1  12  16      166.48      199.00     37.21 o 
   0  12  16       82.91       86.58     22.55 o 
   1  12  16        4.35       23.44     22.43 o 
  -2  13  16       17.02        9.24     14.07 o 
  -1  13  16       91.40       76.12     44.72 o 
   0  13  16       12.74       -1.81     33.88 o 
   1  13  16     1085.89     1171.78     67.83 o 
  -1  14  16        7.95       72.49     42.05 o 
   0  14  16      187.83       51.97     34.32 o 
  -3   1  17        0.33       -9.40     17.48 o 
  -2   1  17      757.39      709.50     51.96 o 
  -1   1  17       14.69      -19.66     19.66 o 
   0   1  17      240.35      293.76     27.28 o 
   1   1  17      423.41      427.56     25.90 o 
   2   1  17        2.24       38.44     26.97 o 
  -3   2  17        2.37      -21.06     21.06 o 
  -2   2  17       73.93       60.61     21.80 o 
  -1   2  17        9.70       36.76     21.31 o 
   0   2  17       58.14       73.79     17.37 o 
   1   2  17      648.15      736.52     32.68 o 
   2   2  17       15.43       37.48     26.21 o 
  -3   3  17        5.23       13.14     32.90 o 
  -2   3  17      297.88      304.48     50.77 o 
  -1   3  17       81.43       78.38     16.53 o 
   0   3  17        0.33       17.77     15.01 o 
   1   3  17      298.17      298.62     25.08 o 
   2   3  17       43.95       48.25     19.07 o 
  -3   4  17       36.54        9.56     24.59 o 
  -2   4  17      593.94      684.04     48.14 o 
  -1   4  17      114.02      102.69     16.08 o 
   0   4  17        8.86        2.78     13.92 o 
   1   4  17        0.27      -12.17     12.22 o 
   2   4  17        3.97      -16.11     19.88 o 
  -3   5  17       20.70       68.72     23.76 o 
  -2   5  17       62.91       60.38     19.07 o 
  -1   5  17      625.91      686.98     35.67 o 
   0   5  17       15.03       18.26     32.28 o 
   1   5  17        0.00      -13.08     27.74 o 
   2   5  17       35.65       44.74     22.43 o 
  -3   6  17       52.48       51.11     26.88 o 
  -2   6  17        9.81      -26.90     26.90 o 
  -1   6  17      129.54      179.25     44.86 o 
   0   6  17        1.49       -9.94     40.75 o 
   1   6  17      252.81      328.64     32.59 o 
   2   6  17       58.78       57.72     25.61 o 
  -3   7  17        0.08       -4.57     22.58 o 
  -2   7  17      658.08      634.31     62.27 o 
  -1   7  17       19.53       12.65     28.18 o 
   0   7  17        8.98       11.07     16.03 o 
   1   7  17       20.53       34.89     19.05 o 
   2   7  17       73.95       85.03     28.24 o 
  -3   8  17       98.18       73.03     25.30 o 
  -2   8  17       45.36       60.21     30.93 o 
  -1   8  17       45.03       63.71     32.59 o 
   0   8  17      539.02      623.69     36.35 o 
   1   8  17      391.12      416.05     34.14 o 
   2   8  17       95.14       83.32     23.80 o 
  -2   9  17      754.74      726.97     62.12 o 
  -1   9  17       68.39       54.82     29.16 o 
   0   9  17      329.76      369.81     28.51 o 
   1   9  17        2.35        1.87     32.33 o 
  -2  10  17        7.52       34.86     21.88 o 
  -1  10  17      281.34      306.74     35.40 o 
   0  10  17       17.84       32.45     14.46 o 
   1  10  17      260.27      287.73     38.99 o 
  -2  11  17       32.12       64.06     55.90 o 
  -1  11  17       79.81      133.99     24.10 o 
   0  11  17      172.43      228.25     22.01 o 
   1  11  17        0.91       -3.17     18.48 o 
  -1  12  17        0.69      -15.32     15.32 o 
   0  12  17       30.21       50.95     17.85 o 
  -3   0  18        9.20      -23.24     23.24 o 
  -2   0  18      580.51      699.83     65.19 o 
  -1   0  18      135.31      137.26     34.85 o 
   0   0  18       38.47       18.14     21.80 o 
   1   0  18        0.65       10.01     14.36 o 
   2   0  18      825.86      375.15     37.46 o 
  -3   1  18        1.41        0.38     13.94 o 
  -2   1  18      243.83      250.42     29.32 o 
  -1   1  18       44.86       55.81     20.17 o 
   0   1  18       72.44       72.26     15.82 o 
   1   1  18        0.09        4.86     14.02 o 
  -3   2  18       26.71       17.13     15.15 o 
  -2   2  18       41.05       58.53     18.42 o 
  -1   2  18       23.31        8.01     17.26 o 
   0   2  18       58.06       80.93     14.79 o 
   1   2  18        0.81      -13.66     13.66 o 
  -2   3  18      186.00      197.00     30.45 o 
  -1   3  18        0.57       -4.51     14.54 o 
   0   3  18        1.18        1.03     17.53 o 
   1   3  18       38.86       46.71     16.78 o 
  -2   4  18        8.19       16.08     13.43 o 
  -1   4  18      526.03      565.68     28.80 o 
   0   4  18        3.84       -9.08     11.65 o 
   1   4  18       63.33       89.88     20.95 o 
  -2   5  18       74.47       98.72     31.90 o 
  -1   5  18        3.94       -5.37     18.55 o 
   0   5  18      179.29      204.69     25.35 o 
   1   5  18      299.45      346.02     31.34 o 
  -2   6  18       12.90       11.98     21.34 o 
  -1   6  18      254.46      273.60     25.61 o 
   0   6  18       95.23      103.52     23.15 o 
   1   6  18        0.59        8.63     15.15 o 
  -2   7  18        0.90       62.70     27.75 o 
  -1   7  18       59.59       52.98     14.79 o 
   0   7  18       57.87       62.26     25.10 o 
   1   7  18      222.53      260.91     35.30 o 
  -1   8  18       49.73       72.24     14.88 o 
   0   8  18       20.25       14.84     11.54 o 
  -1   9  18      193.50      216.98     30.46 o 
   0   9  18       36.66       21.50     16.30 o 
  -1   1  19      209.29      218.95     23.35 o 
   0   1  19        1.75       -7.31     24.17 o 
  -1   2  19      222.49      209.10     22.36 o 
   0   2  19      328.76      329.37     51.65 o 
  -1   3  19      523.48      538.37     32.31 o 
   0   3  19       47.46       15.72     16.45 o 
                                                 
